# Supplementary material for: Genome-Scale Analysis of Acetobacterium woodii Identifies Translational Regulation of Acetogenesis
Source: mSystems. 2021 Jul 27;6(4):e00696-21. doi: 10.1128/mSystems.00696-21 (PMC8407422; doi:10.1128/mSystems.00696-21)
Supplement: TABLE S2 [file msystems.00696-21-st002.xlsx]

## Sheet: RNA&RPF level
mRNA expression level, ribosome-protected mRNA fragments (RPF) level, and translation efficiency (TE) according to heterotrophic and autotrophic growth condition in A. woodii.
N	Start	End	Strand	Locus_tag	RNA DESeq2				RPF-RPKM		RPF DESeq2				log2(TE Fold-change)	Description
					RNA(H)	Auto	Log2(FC)	Adj. P-val	RPF (H)	RPF (A)	RPF (H)	RPF (A)	Log2(FC)	Adj. P-value
1	101	1456	+	Awo_c00010	256.083	96.3793	-1.38987	2.52762e-06	32.1606	8.77256	448.572	348.083	-0.358219	0.0931807	1.04391	chromosomal replication initiator protein DnaA
2	1631	2743	+	Awo_c00020	162.391	92.8087	-0.795512	0.0180715	101.796	33.7971	1141.36	1067.56	-0.099284	0.544565	0.710693	DNA polymerase III subunit beta
3	2966	3205	+	Awo_c00030	22.4303	4.05802	-2.12596	0.023877	34.705	1.94735	85.334	14.2907	-2.47647	3.20389e-06	-0.111448	RNA-binding protein containing S4 domain
4	3187	4299	+	Awo_c00040	67.7121	26.1796	-1.32164	0.00997744	35.6718	2.39587	413.307	77.3066	-2.39773	9.95213e-21	-1.04758	DNA replication and repair protein RecF
5	4316	6232	+	Awo_c00050	161.439	130.554	-0.301396	0.424263	64.1904	15.2817	1255.57	843.215	-0.576432	0.000249128	-0.268021	DNA gyrase subunit B
6	6255	8753	+	Awo_c00060	335.962	419.048	0.315334	0.230199	79.3902	24.927	2028.74	1804.98	-0.170052	0.291259	-0.487421	DNA gyrase subunit A
7	8756	9208	+	Awo_c00070	60.6826	130.538	1.07529	0.00597559	47.9985	17.2802	225.237	226.244	0.0135964	0.963667	-1.09868	galactitol-specific phosphotransferase enzyme IIA component
8	9244	9894	+	Awo_c00080	147.17	146.104	-0.0124936	0.97635	133.718	25.1277	870.7	475.308	-0.876521	9.37094e-07	-0.862833	ribulose-phosphate 3-epimerase Rpe
9	9923	10207	+	Awo_c00090	63.6336	82.3738	0.365933	0.421878	133.154	59.6564	395.245	499.487	0.334478	0.0857548	-0.0346939	galactitol-specific phosphotransferase enzyme IIB component
10	10865	11617	+	Awo_c00100	2.70753	4.55173	0.484461	0.74907	54.8337	14.0154	439.745	299.337	-0.548221	0.0393779	-1.30433	nitrogenase iron protein NifH
11	11620	12912	+	Awo_c00110	5.83637	5.68249	-0.0427287	0.976145	21.9152	6.57554	301.433	243.241	-0.295315	0.293104	-0.270905	nitrogenase iron-molybdenum cofactor biosynthesis protein NifE1
12	12896	14089	+	Awo_c00120	5.16811	10.5559	0.852933	0.459883	26.9643	9.22489	340.536	310.303	-0.129857	0.709437	-1.16447	nitrogenase iron-molybdenum cofactor biosynthesis protein NifE2
13	14123	15226	+	Awo_c00130	6.64447	14.0342	0.95147	0.337122	41.3251	12.0489	485.284	377.451	-0.357211	0.273328	-1.44126	hypothetical protein
14	15236	16243	+	Awo_c00140	4.28921	7.85801	0.705588	0.562861	27.5948	9.6587	297.827	276.548	-0.100827	0.742743	-0.980394	ABC transport system permease protein
15	16245	17015	+	Awo_c00150	1.86314	5.04543	1.02407	0.464251	22.7394	8.04592	185.05	174.047	-0.0869752	0.806444	-1.52568	ABC transport system ATP binding protein
16	17041	17679	+	Awo_c00160	3.51563	1.13076	-0.995309	0.502764	18.774	5.33299	139.244	102.471	-0.422237	0.216352	1.19409	menaquinone biosynthesis methyltransferase
17	17726	18175	+	Awo_c00170	65.0736	15.2797	-1.99109	0.000258934	63.2705	8.16135	296.855	104.817	-1.47089	7.04378e-08	0.588573	transcriptional regulator MarR family
18	18493	19179	+	Awo_c00180	47.815	2.81258	-3.65145	2.00873e-06	315.888	110.036	2132.96	2169.36	0.0201753	0.933902	4.11191	menaquinone biosynthesis methyltransferase
19	19217	20236	+	Awo_c00190	72.0049	5.0741	-3.55149	4.49002e-08	196.91	62.906	1972	1900.1	-0.0578447	0.822889	3.77328	oligopeptide ABC transport system permease OppB1
20	20203	21108	+	Awo_c00200	57.3414	8.98877	-2.51344	3.11261e-05	188.658	78.131	1676.84	2033.32	0.271039	0.202548	2.95147	oligopeptide ABC transport system permease OppC1
21	21158	22741	+	Awo_c00210	127.374	26.4726	-2.20428	8.11366e-08	413.77	189.162	6410.13	8586.69	0.417827	0.0432115	2.68825	oligopeptide ABC transport system substrate binding protein OppA1
22	22825	23838	+	Awo_c00220	102.943	38.2166	-1.38933	0.00171402	198.523	114.106	2018.93	3339.35	0.71848	3.76249e-05	2.15555	oligopeptide ABC transport system ATP-binding protein OppD1
23	23844	24752	+	Awo_c00230	58.1512	15.7734	-1.79403	0.00140082	174.561	124.006	1591.38	3223.7	1.00957	7.3241e-11	2.90076	oligopeptide ABC transport system ATP-binding protein OppF1
24	25555	26331	+	Awo_c00240	298.198	53.2319	-2.44828	1.37769e-15	121.965	30.3264	988.588	705.588	-0.488058	0.00386085	1.99936	transcriptional regulator AraC family
25	26520	27278	+	Awo_c00250	129.73	16.4391	-2.88807	6.01781e-11	144.9	55.5792	1138.53	1234.37	0.113388	0.481511	3.09691	methyltransferase type 11
26	27275	28219	+	Awo_c00260	179.582	86.7822	-1.03177	0.00170171	218.108	66.9967	2123.31	1893.08	-0.168944	0.411851	0.883594	oligopeptide ABC transport system permease OppB2
27	28298	29059	+	Awo_c00270	90.3876	34.4453	-1.35057	0.00201861	293.152	130.822	2239.02	2875.68	0.356051	0.0255677	1.75285	oligopeptide ABC transport system permease OppC2
28	29308	30813	+	Awo_c00280	215.9	123.597	-0.795441	0.0112047	264.9	150.694	4160.73	6690.44	0.682337	3.50916e-08	1.48998	oligopeptide ABC transport system substrate binding protein OppA2
29	30823	31770	+	Awo_c00290	112.574	114.787	0.0246206	0.955433	148.594	80.5413	1556.71	2418.34	0.629051	2.05904e-05	0.607445	oligopeptide ABC transport system ATP-binding protein OppD2
30	31772	32716	+	Awo_c00300	81.9525	106.321	0.363939	0.383857	123.298	43.2754	1282.37	1298.48	0.0122837	0.956862	-0.357554	oligopeptide ABC transport system ATP-binding protein OppF2
31	32969	34330	+	Awo_c00310	69.4027	54.7417	-0.338153	0.517	76.7537	38.2668	1050.94	1508.38	0.51237	0.00384756	0.863672	Na%2B driven multidrug efflux pump
32	34523	35323	+	Awo_c00320	1237.92	217.479	-2.48792	3.26557e-28	3935.04	800.138	31392.3	18127.9	-0.790483	4.79919e-09	1.71677	methyltransferase type 11
33	35652	36983	+	Awo_c00330	65.0046	1.10209	-4.95115	4.66634e-09	25.8668	11.4232	348.774	436.685	0.307366	0.176988	6.20652	5-methylcytosine-specific restriction enzyme McrB
34	37783	38124	+	Awo_c00340	223.175	83.0968	-1.40432	4.54619e-06	270.241	104.471	970.88	1066.7	0.129383	0.471627	1.5611	copper homeostasis operon regulatory protein
35	38143	39114	+	Awo_c00350	296.898	88.2856	-1.72678	1.80763e-09	605.81	235.16	5946.53	6519	0.130846	0.457018	1.88232	succinylglutamate desuccinylase%2Faspartoacylase
36	39262	40176	+	Awo_c00360	459.467	279.133	-0.712341	0.00383843	298.71	146.249	3016.63	4460.73	0.561615	5.28068e-06	1.28335	transcriptional regulator LysR family
37	40313	41251	+	Awo_c00370	277.604	156.826	-0.816194	0.00466774	541.623	354.846	5279.72	9637.36	0.864983	1.88587e-09	1.69204	oligopeptide ABC transport system permease OppB3
38	41254	42147	+	Awo_c00380	347.391	356.777	0.0366658	0.911696	602.446	407.206	5557.56	10588.5	0.926166	7.88816e-10	0.891514	oligopeptide ABC transport system permease OppC3
39	42144	43700	+	Awo_c00390	584.772	1165.34	0.987479	1.45019e-06	529.495	457.844	8403.2	20302.1	1.26889	1.02521e-22	0.277821	oligopeptide ABC transport system substrate binding protein OppA3
40	43727	44512	+	Awo_c00400	259.784	629.02	1.25833	1.43912e-06	780.711	620.706	6531.58	14168.6	1.11371	3.07958e-18	-0.158604	oligopeptide ABC transport system ATP-binding protein OppD3
41	44516	45304	+	Awo_c00410	303.622	743.842	1.27925	3.13633e-08	625.909	505.263	5340.28	11645.5	1.12043	8.89607e-14	-0.167939	oligopeptide ABC transport system ATP-binding protein OppF3
42	45882	47477	+	Awo_c00420	1.75781	2.81258	0.431963	0.784594	3.29454	3.47515	58.017	155.598	1.41653	0.00184363	0.745169	oligopeptide ABC transport system substrate binding protein OppA4
43	47514	48443	+	Awo_c00430	1.37102	1.65314	0.148447	0.932709	5.73349	7.57327	58.1717	200.521	1.77955	1.74922e-05	1.51541	oligopeptide ABC transport system permease OppB4
44	48445	49341	+	Awo_c00440	1.37102	0.579717	-0.490644	0.75842	6.26368	5.18312	61.0385	131.236	1.08539	0.0182039	2.3462	oligopeptide ABC transport system permease OppC4
45	49338	50171	+	Awo_c00450	3.02351	0.551047	-1.23819	0.410671	4.93681	4.33538	43.5598	100.959	1.19301	0.00754814	3.66867	oligopeptide ABC transport system ATP-binding protein OppD4
46	50164	50928	+	Awo_c00460	5.73104	1.68181	-1.23871	0.362703	9.37564	7.75869	74.2912	169.528	1.18708	0.000118055	2.95904	oligopeptide ABC transport system ATP-binding protein OppF4
47	51349	52083	+	Awo_c00470	72.6333	18.7866	-1.87232	0.000310499	24.3629	2.03352	187.764	42.278	-2.10576	3.31942e-09	-0.200013	hypothetical protein UPF0016
48	52160	52963	-	Awo_c00480	228.768	47.9571	-2.21558	1.0666e-11	273.802	17.2152	2359	410.241	-2.51203	7.00442e-56	-0.269562	N-acetylglucosamine phosphatase
49	53204	53488	+	Awo_c00490	105.472	4.52306	-4.25382	1.50149e-12	334.875	17.7626	1054.33	149.648	-2.7825	1.0836e-39	1.72674	hypothetical protein
50	53691	53852	-	Awo_c00500	40.1483	0	-5.37282	6.99916e-07	0.0889627	0	0.116239	0	0.100397	0.941471	NA	hypothetical protein
51	54278	55045	+	Awo_c00510	39.9376	26.7306	-0.550863	0.390891	28.9148	5.72643	237.252	129.032	-0.862049	0.00148403	-0.299434	thiazole biosynthesis protein ThiG
52	55048	56202	+	Awo_c00520	119.922	102.613	-0.221994	0.58772	24.7408	4.88613	298.757	162.01	-0.86056	0.00095346	-0.658008	thiazole biosynthesis protein ThiH1
53	56410	57030	+	Awo_c00530	193.227	109.713	-0.807179	0.0133898	83.1383	22.0978	532.478	392.473	-0.431328	0.0256993	0.376434	thiamine-phosphate pyrophosphorylase ThiE1
54	57027	59858	-	Awo_c00540	356.716	83.4185	-2.06487	4.88689e-11	47.2219	5.61798	1368.66	455.189	-1.57798	1.91921e-23	0.508109	signaling protein
55	60294	61382	+	Awo_c00550	687.273	122.616	-1.8326	0.140015	699.837	4.17483	8725.58	132.956	-5.7317	9.71218e-24	-3.54949	riboflavin biosynthesis protein RibD
56	61387	62049	+	Awo_c00560	570.782	80.1059	-2.06191	0.0950893	1147.84	5.85888	8752.27	116.554	-5.97095	9.51548e-31	-3.39763	riboflavin synthase alpha subunit RibE
57	62204	63406	+	Awo_c00570	982.076	99.6793	-2.31079	0.0660678	3780.03	9.68031	51515.5	331.122	-6.95319	2.48955e-38	-3.98103	riboflavin biosynthesis protein RibAB
58	63511	63978	+	Awo_c00580	536.821	40.7935	-2.50575	0.0491576	1706.22	9.16489	9230.98	121.25	-5.88238	8.25624e-22	-2.5324	riboflavin synthase beta subunit RibH
59	64162	64608	+	Awo_c00590	752.851	64.0172	-2.56715	0.0339905	1296.93	4.0064	6614.78	50.5377	-6.64402	2.34934e-29	-3.47636	hypothetical protein
60	64605	65048	+	Awo_c00600	609.003	48.3585	-2.61703	0.0313071	1973.53	12.9335	10060.8	164.03	-5.60438	8.99028e-21	-2.28402	hypothetical protein
61	65104	65733	-	Awo_c00610	191.618	191.749	-0.00327548	0.994866	104.617	52.8174	660.431	944.285	0.50846	0.00139747	0.514827	hypothetical protein DUF975
62	65822	66196	-	Awo_c00620	116.271	43.055	-1.39369	0.00294603	131.545	58.6051	497.901	626.743	0.324278	0.0790499	1.76526	hypothetical protein
63	66446	66691	+	Awo_c00630	58.9301	3.42096	-3.62092	1.05143e-05	73.5995	5.52528	257.8	40.9429	-2.40216	0.00278465	1.45197	hypothetical protein DUF1653
64	66681	67946	+	Awo_c00640	205.794	20.2677	-2.85896	0.0019959	58.7468	5.17636	799.972	190.413	-2.04671	5.55006e-19	1.27313	xaa-His dipeptidase
65	68017	69282	+	Awo_c00650	142.573	20.2677	-2.69656	1.7584e-07	90.7662	7.33312	1218.05	265.461	-2.17756	2.94851e-27	0.616442	xaa-His dipeptidase
66	69368	70348	+	Awo_c00660	61.489	18.5859	-1.64925	0.00196813	14.8954	6.65402	149.782	192.875	0.367193	0.249797	2.09092	biotin--acetyl-CoA-carboxylase ligase BirA
67	70361	70933	+	Awo_c00670	28.6517	1.73915	-3.39007	0.000273671	9.95165	4.71373	60.0302	81.9111	0.460403	0.266495	4.49054	biotin biosynthesis protein BioY
68	71015	72382	-	Awo_c00680	50.9766	50.8271	-3.13374e-05	0.999941	42.9898	4.64154	593.314	179.215	-1.72418	2.46772e-16	-1.72287	two-component system sensor kinase
69	72379	73098	-	Awo_c00690	18.7385	22.0069	0.218609	0.790665	39.5884	6.01929	283.284	123.356	-1.19119	6.56162e-06	-1.43136	two-component response regulator
70	73310	74224	+	Awo_c00700	5.66023	3.36362	-0.566627	0.677153	11.2373	7.26405	106.224	186.911	0.80167	0.00891991	1.56609	ABC transport system ATP-binding protein
71	74221	74973	+	Awo_c00710	7.6287	2.81258	-1.10331	0.376631	3.98131	0.839596	32.2825	19.1642	-0.711454	0.347307	0.687212	hypothetical protein
72	74977	75711	+	Awo_c00720	5.06279	1.68181	-1.09696	0.430758	6.66711	1.37023	48.0917	28.5813	-0.741084	0.183287	0.839199	ABC transport system permease protein
73	75798	76955	-	Awo_c00730	130.044	1100.1	3.05814	8.52733e-42	84.6812	117.641	1010.93	3930.88	1.95597	6.31757e-42	-1.12139	NADPH-dependent butanol dehydrogenase Bdh1
74	77853	79337	+	Awo_c00740	176.484	282.025	0.671807	0.0201845	199.136	148.765	3002.31	6295.13	1.06635	4.73603e-21	0.391878	hypothetical protein
75	79351	79722	+	Awo_c00750	61.9103	172.972	1.45871	3.06835e-05	115.57	132.081	461.553	1508.88	1.70225	3.17691e-22	0.226622	arsenate reductase ArsC
76	79828	80028	+	Awo_c00760	105.785	85.5877	-0.296673	0.495994	226.868	163.836	498.917	990.066	0.992568	4.2599e-10	1.29438	hypothetical protein
77	80409	81002	+	Awo_c00770	182.003	44.5075	-1.98504	5.17253e-08	404.793	47.6965	2491.61	821.162	-1.59621	1.19302e-33	0.430498	hypothetical protein
78	81018	81743	+	Awo_c00780	270.598	123.833	-1.1116	0.000144902	310.494	32.5484	2382.83	714.294	-1.73307	1.32334e-37	-0.610328	hypothetical protein
79	81789	82586	+	Awo_c00790	275.448	52.2795	-2.35025	1.59644e-12	278.115	19.7337	2230.15	458.722	-2.26856	4.58276e-37	0.11602	hypothetical protein
80	83438	83848	-	Awo_c00810	32.9426	33.9866	0.0432852	0.957116	26.537	10.5824	115.101	122.438	0.102168	0.795761	0.0441438	hypothetical protein
81	84030	84764	+	Awo_c00820	122.382	177.358	0.52665	0.107027	209.571	90.691	1583.54	1930.61	0.284783	0.0314579	-0.249369	two component transcriptional regulator
82	84751	86094	+	Awo_c00830	227.887	152.08	-0.575196	0.0623645	76.8834	23.0393	1078.52	899.499	-0.25518	0.181454	0.321635	two-component sensor kinase
83	86215	86619	-	Awo_c00840	61.5598	20.2104	-1.53477	0.00421971	30.2297	12.1425	131.492	143.44	0.142564	0.687837	1.73235	hypothetical protein
84	86919	87761	+	Awo_c00850	243.359	255.202	0.0662187	0.849006	152.077	72.7864	1301.34	1760.6	0.434888	0.00144172	0.367514	hypothetical protein containing prin domain
85	93862	98223	+	Awo_c00890	233.126	711.448	1.59636	2.04335e-12	28.0089	15.4997	1242.94	1920.42	0.626183	1.36337e-06	-0.981984	S-layer domain containing protein
86	98732	99898	+	Awo_c00900	100.126	85.9094	-0.21559	0.618184	105.879	16.866	1270.07	564.615	-1.16441	8.90444e-15	-0.948636	major facilitator superfamily MFS_1 transporter
87	100002	100502	-	Awo_c00910	60.6464	11.279	-2.30144	5.49875e-05	197.015	8.6882	1018.25	139.906	-2.84901	2.64458e-49	-0.436773	hypothetical protein
88	100714	102069	-	Awo_c00920	121.714	34.474	-1.77599	8.29491e-06	28.3972	8.88336	402.457	353.464	-0.182161	0.394724	1.63264	hypothetical protein DUF2252
89	102371	103378	+	Awo_c00930	167.488	63.1158	-1.38259	0.000140801	127.962	42.775	1341.91	1252.72	-0.0966084	0.631746	1.30875	cysteine synthase CysK1
90	103578	104054	+	Awo_c00940	163.446	322.934	0.970909	0.000245739	418.784	131.867	2216.27	1922.47	-0.204582	0.118988	-1.1876	methylglyoxal synthase MgsA
91	104768	105796	+	Awo_c00950	2.81286	3.42096	0.172698	0.915267	48.5313	21.8245	477.147	650.019	0.426136	0.453768	0.163681	iron chelating ABC transport system permease protein
92	105793	106590	+	Awo_c00960	2.74205	1.13076	-0.723947	0.643212	51.1748	21.7125	407.55	521.489	0.334415	0.631746	1.63362	iron chelating ABC transport system ATP-binding protein
93	106594	107691	+	Awo_c00970	14.2732	8.40906	-0.661756	0.505506	294.377	168.935	3275.9	5522.07	0.734409	0.0889019	1.51661	iron chelating ABC transport system substrate binding protein
94	107725	108684	+	Awo_c00980	15.8203	14.6713	-0.094685	0.923249	338.635	172.806	3431.79	5029.48	0.53676	0.236392	0.660232	ABC transport system ATP-binding protein
95	108713	109396	+	Awo_c00990	7.91016	7.97269	0.0109793	0.993373	218.752	88.4576	1459.35	1760.6	0.260724	0.638056	0.25938	%5BNiFe%5D-hydrogenase%2Furease maturation factor Ni%282%2B%29-binding GTPase
96	109676	110278	+	Awo_c01000	24.8563	1.73915	-3.20374	0.000766923	48.8989	29.1377	285.674	529.784	0.862527	0.00790386	4.72819	methyltransferase type 11
97	110301	111347	+	Awo_c01010	69.6478	2.84125	-4.18879	4.72907e-09	28.0136	20.5999	286.105	634.093	1.12153	0.000119908	5.76363	hypothetical protein
98	111423	111965	-	Awo_c01020	176.809	196.737	0.149561	0.707962	427.959	61.78	2323.02	951.123	-1.2881	2.18693e-18	-1.44237	hypothetical protein
99	112024	112509	-	Awo_c01030	159.997	129.321	-0.299219	0.4347	302.739	56.4875	1513.59	791.398	-0.934438	1.09989e-10	-0.628413	hypothetical protein
100	112514	113146	-	Awo_c01040	223.353	241.882	0.11399	0.749853	258.871	56.3161	1686.2	1098.27	-0.616704	8.22038e-06	-0.733517	hypothetical protein
101	113285	114328	-	Awo_c01050	144.495	799.087	2.44392	1.87322e-23	205.75	168.124	2172.17	5000.24	1.20004	7.84364e-26	-1.26447	NAD%28P%29H-dependent glycerol-3-phosphate dehydrogenase GpsA
102	114580	115425	-	Awo_c01060	89.5812	368.54	2.00777	4.58954e-11	69.9598	46.1663	706.044	1347.04	0.924041	2.08972e-10	-1.10859	transcriptional regulator RpiR family
103	115662	116714	+	Awo_c01070	4.99198	78.9241	3.77695	2.9971e-10	2.99074	26.5089	33.678	804.993	4.64837	8.40678e-71	0.596313	galactitol-1-phosphate 5-dehydrogenase GatD
104	116715	118220	+	Awo_c01080	24.0828	238.76	3.22091	4.08255e-16	2.96435	35.4747	45.6514	1529.71	5.02768	1.04924e-147	1.75697	carbohydrate kinase
105	118319	118984	+	Awo_c01090	33.8923	70.7508	1.0182	0.0444121	5.10131	46.5535	35.2662	917.236	4.71143	1.5663e-89	3.63915	deoxyribose-phosphate aldolase DeoC1
106	119093	119890	-	Awo_c01100	125.268	286.727	1.17416	6.2418e-05	13.1409	19.0829	114.985	445.533	1.97603	2.42214e-15	0.759426	transport protein
107	119910	120707	-	Awo_c01110	142.884	427.177	1.5525	9.48954e-08	50.1957	58.9695	421.992	1411.52	1.74569	1.57621e-26	0.161965	hypothetical protein
108	120710	121594	-	Awo_c01120	227.613	570.784	1.30899	2.98429e-07	56.4389	77.2275	585.575	2226.44	1.93122	1.32136e-36	0.60045	ABC transport system ATP-binding protein
109	121930	124359	+	Awo_c01130	33.8561	310.495	3.14734	3.34624e-24	2.17547	27.9847	55.1067	2099.6	5.18762	8.88582e-197	2.05466	response regulator-like protein
110	124466	125683	-	Awo_c01140	94.221	155.134	0.704346	0.0869244	61.0564	9.59623	763.912	334.777	-1.18433	1.93308e-11	-1.9096	two component sensor kinase
111	125690	126370	-	Awo_c01150	46.7237	51.4704	0.13645	0.835315	81.1556	11.3764	566.768	226.513	-1.32099	5.61952e-11	-1.46275	two component transcriptional regulator
112	126705	127379	+	Awo_c01160	2.91818	3.42096	0.147623	0.927353	7.14271	1.45254	49.3718	28.5813	-0.760001	0.158118	-1.01795	hypothetical protein containing VTC domain
113	127410	128081	+	Awo_c01170	3.23417	5.65382	0.626078	0.646371	9.31677	2.05697	67.1222	39.2473	-0.735415	0.120151	-1.58003	hypothetical protein
114	128096	130126	+	Awo_c01180	14.5201	16.3531	0.153027	0.877645	6.88659	1.75522	139.666	100.304	-0.488756	0.160218	-0.649111	spore coat protein CotH
115	130270	131148	-	Awo_c01190	14.6945	11.1643	-0.332719	0.752098	37.9839	4.00333	340.678	107.523	-1.66003	1.59342e-10	-1.26739	hypothetical protein containing a ferredoxin domain
116	131193	131789	-	Awo_c01200	11.5311	2.75524	-1.61097	0.162176	21.7335	2.37884	132.884	40.4961	-1.70079	2.65816e-05	0.350976	transcriptional regulator TetR family
117	132072	133346	+	Awo_c01210	13.6757	2.84125	-1.87022	0.0720727	4.25763	2.01575	53.7112	71.9305	0.379685	0.43737	2.6884	hypothetical protein
118	133502	134140	+	Awo_c01220	12.1994	11.4223	-0.0860739	0.938532	9.99976	6.50706	69.4855	121.011	0.792993	0.0226872	0.895308	hypothetical protein DUF159
119	134160	134873	+	Awo_c01230	8.47309	5.68249	-0.485973	0.685087	10.7923	4.86205	76.1104	98.4304	0.345646	0.36999	0.947374	two-component system response regulator
120	134851	135876	+	Awo_c01240	12.094	7.94402	-0.531861	0.611675	6.2642	1.86854	73.6715	59.5994	-0.288924	0.522471	0.300547	two component sensor kinase
121	136182	136850	+	Awo_c01250	6.04702	5.04543	-0.206286	0.88381	3.4032	2.67493	23.9104	50.5377	1.00634	0.0588047	1.34097	ABC transport system ATP-binding protein
122	136847	139255	+	Awo_c01260	9.07053	5.62515	-0.575344	0.620999	2.48909	1.54187	65.5726	105.918	0.702343	0.0692384	1.38108	ABC transport system permease protein
123	139398	139907	+	Awo_c01270	6.71527	3.91467	-0.6123	0.638458	5.85387	2.12312	32.1662	30.6018	-0.0455579	0.948117	0.706626	transcriptional regulator BadM%2FRrf2 family
124	139894	142281	+	Awo_c01280	25.1378	30.9957	0.282094	0.692919	10.0178	3.64433	247.599	246.302	-0.00407422	0.987866	-0.309787	hypothetical protein
125	142515	144095	-	Awo_c01290	86.3471	191.548	1.12589	0.00144979	13.4325	16.7774	221.441	751.496	1.77201	9.90024e-21	0.613354	hypothetical protein
126	144480	145988	+	Awo_c01300	1164.04	526.363	-1.13702	2.85533e-08	236.198	48.9782	3766.32	2154.75	-0.80287	2.34501e-10	0.339367	inosine-5%27-monophosphate dehydrogenase GuaB1
127	146604	147356	-	Awo_c01320	9.77331	13.6552	0.433532	0.668143	4.32415	1.22356	33.4834	26.3527	-0.30939	0.636062	-0.828025	DNA integration%2Frecombination%2Finversion protein
128	147570	148106	+	Awo_c01330	60.7154	49.9893	-0.267658	0.627874	147.483	92.7287	822.4	1428.54	0.799528	3.05025e-05	1.07707	hypothetical protein
129	148253	149512	+	Awo_c01340	135.53	32.8208	-1.99739	2.98167e-07	29.9553	6.92641	373.265	249.896	-0.58933	0.0187322	1.46705	integrase catalytic subunit
130	149505	150305	+	Awo_c01350	78.9636	21.2265	-1.81135	0.000552644	16.3516	4.78124	136.452	110.076	-0.294158	0.380249	1.58543	integrase catalytic subunit
131	150382	150804	-	Awo_c01360	18.0703	15.974	-0.161466	0.869519	36.1707	17.5446	176.292	215.487	0.304671	0.288695	0.467517	phage integrase
132	150925	151254	-	Awo_c01370	7.94469	0	-3.07059	0.0204588	2.84145	1.18693	9.68852	11.2599	0.221417	0.829742	NA	hypothetical protein
133	151419	152177	-	Awo_c01380	13.7811	2.84125	-1.87696	0.0712847	2.6332	1.42555	22.4385	31.9674	0.5078	0.448448	2.78872	putative phage-like DNA binding protein KilA
134	152950	154233	-	Awo_c01390	51.5395	25.9502	-0.947031	0.0848647	6.30455	19.3252	83.3201	721.289	3.08512	1.79738e-29	4.10377	putative phage-like protein
135	156214	156612	-	Awo_c01400	1.86314	0	-1.20722	0.402728	0.641191	0	3.25542	0	-1.6025	0.264264	NA	hypothetical protein
136	156662	157426	-	Awo_c01410	10.2654	2.2902	-1.69352	0.142992	6.35593	0.301119	46.9671	6.4473	-2.66711	0.000316723	-0.700636	phage regulatory protein Rha
137	157722	158048	+	Awo_c01420	5.37877	0	-2.58837	0.059267	0.219678	0.360985	0.581197	3.41655	1.29041	0.371892	NA	hypothetical protein
138	159024	159614	-	Awo_c01430	128.958	173.816	0.421412	0.220803	362.124	56.8596	2286.51	1048.82	-1.11915	1.55873e-11	-1.55504	resolvase
139	160467	160802	+	Awo_c01440	3.4103	1.73915	-0.609987	0.694152	25.0337	1.32532	88.2022	12.8641	-2.62034	1.7501e-06	-1.80595	hypothetical protein
140	161369	162412	+	Awo_c01450	9.49184	9.04611	-0.048713	0.967723	4.87412	6.75988	53.4024	203.541	1.90912	7.14888e-09	1.99974	hypothetical protein
141	162817	164532	+	Awo_c01460	43.6294	10.1769	-1.96734	0.00201703	20.8449	4.51051	349.237	220.924	-0.662639	0.0118903	1.43935	RNA-directed DNA polymerase
142	164558	165715	+	Awo_c01470	57.6574	55.6718	-0.047306	0.937249	32.9852	13.2192	387.457	435.878	0.171937	0.414738	0.220444	hypothetical protein
143	166737	167900	+	Awo_c01480	185.664	99.9436	-0.880054	0.00568435	396.541	114.147	4676.23	3854.22	-0.278982	0.0258653	0.614598	hypothetical protein
144	167917	168447	+	Awo_c01490	76.9933	51.0851	-0.576338	0.222082	145.484	67.778	831.922	1090	0.391497	0.0348901	0.981636	hypothetical protein UCP008505
145	168905	169510	+	Awo_c01500	14.8706	5.04543	-1.3248	0.183831	56.0358	3.28937	360.06	57.7566	-2.60051	3.34168e-20	-1.08077	hypothetical protein
146	169666	170373	+	Awo_c01510	84.5512	27.6321	-1.5587	0.00071875	126.707	8.14197	938.527	172.32	-2.43632	3.55112e-38	-0.831822	molecular chaperone heat shock protein Hsp40
147	170394	170804	+	Awo_c01520	86.1674	33.9516	-1.29964	0.00442421	284.209	53.0829	1185.66	617.808	-0.940489	6.49599e-06	0.40321	Zn-finger containing protein
148	170956	171666	+	Awo_c01530	12.3755	6.64124	-0.750406	0.502764	17.0903	2.04188	124.01	42.2475	-1.51303	0.000106199	-0.655558	antibiotic ABC transport system ATP-binding protein
149	171668	172399	+	Awo_c01540	14.1333	11.8014	-0.234651	0.816431	24.765	2.63471	182.837	56.1829	-1.68853	4.68632e-07	-1.44221	antibiotic ABC transport system permease protein
150	172401	173144	+	Awo_c01550	6.71527	1.71048	-1.43084	0.271475	12.6731	1.25281	97.5812	26.5608	-1.8152	5.37587e-05	0.0957403	antibiotic ABC transport system permease protein
151	173239	173898	+	Awo_c01560	20.4963	13.6838	-0.535402	0.532417	40.9698	6.86779	280.304	129.418	-1.10193	1.31427e-05	-0.532066	antibiotic transporter response regulator
152	173889	175271	+	Awo_c01570	44.5446	41.5803	-0.0966162	0.885212	39.4725	4.73798	586.147	199.978	-1.53283	5.328e-13	-1.45207	antibiotic transporter sensor histidine kinase
153	175812	176267	-	Awo_c01580	40.1137	51.9291	0.362254	0.512109	117.97	20.988	581.462	289.946	-0.998074	6.7702e-07	-1.37635	hypothetical protein
154	176857	177576	+	Awo_c01590	43.2771	38.446	-0.159364	0.802008	30.7122	4.31541	254.922	98.1917	-1.34967	1.27171e-06	-1.20561	two-component system sensor histidine kinase response regulator
155	177614	178924	+	Awo_c01600	76.5357	72.1046	-0.083103	0.880122	45.4101	8.51473	607.881	322.091	-0.9176	1.17881e-06	-0.830281	sensor histidine kinase
156	179180	179938	+	Awo_c01610	9.07053	4.46572	-0.830358	0.481079	14.3369	5.98522	109.978	128.499	0.188486	0.645519	1.24684	ABC transport system ATP-binding protein
157	179941	182310	+	Awo_c01620	39.6924	41.0292	0.0465395	0.943942	11.4686	2.86106	278.403	200.155	-0.468933	0.0793691	-0.52384	ABC transport system permease protein
158	182415	183014	+	Awo_c01630	0.878907	3.39229	1.15628	0.4347	4.1832	0.491242	24.918	8.25965	-1.47347	0.0676304	-3.54152	transcriptional regulator TetR family
159	183223	184254	+	Awo_c01640	6.92593	10.0622	0.461287	0.685087	9.29092	3.62188	97.619	105.888	0.104251	0.789637	-0.421562	putative amidohydrolase 2
160	184374	185402	+	Awo_c01650	45.8085	71.4165	0.627445	0.203962	65.588	35.3873	694.389	1038.58	0.583522	0.000137554	-0.059842	hypothetical protein
161	185659	186348	+	Awo_c01660	57.5866	116.87	1	0.0111131	56.1462	9.48051	429.852	210.705	-1.021	1.65815e-06	-2.04972	hypothetical protein
162	186539	187189	+	Awo_c01670	74.9195	49.8683	-0.572478	0.222082	169.428	20.2799	1133.22	391.584	-1.53254	8.50821e-20	-0.945813	transcriptional regulator Crp%2FFnr family
163	187267	188034	+	Awo_c01680	231.612	171.583	-0.427033	0.169021	158.229	23.6035	1269.55	535.948	-1.2447	9.05456e-15	-0.811354	iron-sulfur flavoprotein
164	188154	189539	-	Awo_c01690	272.848	80.1346	-1.73921	7.78971e-08	26.5302	19.9124	385.761	781.686	1.02419	7.71525e-07	2.78648	TPP-dependent acetoin dehydrogenase complex E3 component%2C dihydrolipoamide dehydrogenase AcoL1
165	189563	190879	-	Awo_c01700	441.631	124.843	-1.79895	3.09771e-10	33.5655	21.5868	467.843	816.598	0.807288	0.000166944	2.62633	TPP-dependent acetoin dehydrogenase complex E2 component dihydrolipoamide acetyltransferase AcoC1
166	191075	192049	-	Awo_c01710	395.505	119.011	-1.70433	1.72136e-07	45.2074	41.6952	456.093	1160.05	1.344	6.22146e-15	3.07939	TPP-dependent acetoin dehydrogenase complex E1 component beta subunit AcoB1
167	192046	193032	-	Awo_c01720	396.527	130.118	-1.58577	8.84343e-08	35.3883	32.8587	370.416	919.481	1.31991	8.15886e-11	2.91928	TPP-dependent acetoin dehydrogenase E1 alpha-subunit AcoA1
168	193253	195214	-	Awo_c01730	495.852	1197.8	1.26078	3.87077e-07	176.204	135.713	3454.02	7568.23	1.12714	4.13387e-20	-0.140721	acetoin dehydrogenase operon transcriptional activator AcoR
169	195556	196041	+	Awo_c01740	119.217	51.4004	-1.18213	0.00831515	105.604	30.9188	607.116	485.974	-0.317034	0.0869678	0.892645	acetyltransferase GNAT family
170	196094	196633	+	Awo_c01750	189.67	253.935	0.418375	0.161527	141.659	43.2347	864.245	727.844	-0.244546	0.133678	-0.66878	acetyltransferase GNAT family
171	196698	198119	-	Awo_c01760	219.097	147.815	-0.559323	0.0681108	58.7927	19.5434	846.177	800.135	-0.0850746	0.651898	0.48706	hypothetical protein
172	198221	199384	-	Awo_c01770	210.204	657.974	1.62127	2.44648e-07	281.025	89.1548	3416.49	2994.87	-0.191048	0.249718	-1.83626	hypothetical protein
173	199495	200808	-	Awo_c01780	143.968	137.759	-0.0617307	0.888823	194.048	64.5883	2532.76	2415.48	-0.0715395	0.686483	-0.00479538	thiamine biosynthesis protein ThiC1
174	201129	203024	-	Awo_c01790	30.9396	19.2803	-0.648863	0.370991	2.96885	2.12581	57.7432	114.95	0.986483	0.00557254	1.67561	sensory box protein
175	203330	203788	+	Awo_c01800	94.1156	81.415	-0.205935	0.643212	173.802	21.6329	841.37	307.206	-1.45212	3.60667e-16	-1.24439	putative peroxiredoxin
176	204143	205090	+	Awo_c01810	117.741	84.75	-0.46586	0.227391	80.6307	16.0943	841.606	463.063	-0.857548	3.66613e-07	-0.387608	hypothetical protein
177	205666	206676	+	Awo_c01820	41.5211	48.7949	0.21988	0.713902	40.8136	10.8371	421.83	316.562	-0.411742	0.04604	-0.64706	5%27-nucleotidase
178	206794	208284	+	Awo_c01830	86.3108	58.8284	-0.541243	0.217039	48.0125	16.0994	772.115	720.178	-0.105211	0.571084	0.452565	hypothetical protein
179	208300	209445	+	Awo_c01840	74.8505	48.5942	-0.609027	0.193667	53.3316	20.2775	638.607	682.921	0.088273	0.671111	0.720017	hypothetical protein
180	209447	213535	+	Awo_c01850	263.857	370.926	0.484876	0.0704121	64.6963	22.4301	2680.3	2608.53	-0.0390326	0.78654	-0.53053	putative chromosome segregation ATPase
181	213522	214796	+	Awo_c01860	77.6979	92.4933	0.244308	0.586133	29.9094	13.1896	395.016	482.912	0.291225	0.131203	0.0383776	hypothetical protein
182	214936	215373	+	Awo_c01870	242.019	53.8053	-2.11785	1.46307e-07	423.974	344.77	2079.63	4884.91	1.23028	5.22978e-27	3.4013	flavodoxin
183	215619	216887	-	Awo_c01880	265.682	191.16	-0.433906	0.625341	7.61898	46.9289	105.449	1695.46	4.01181	5.35233e-130	4.48198	ammonium transporter AmtB1
184	217026	217367	-	Awo_c01890	378.883	468.519	0.303299	0.313029	265.873	221.664	936.949	2164.11	1.20795	7.99989e-19	0.901376	nitrogen regulatory protein P-II 1
185	217450	219552	-	Awo_c01900	3077.09	5295.22	0.778326	0.000100658	720.953	475.635	15296.5	28338.8	0.887717	2.00754e-15	0.106451	glutamine synthetase GlnA1
186	220064	220291	+	Awo_c01910	160.844	49.4893	-1.6668	9.14521e-06	208.336	66.7201	506.041	478.369	-0.0847306	0.688636	1.61934	hypothetical protein
187	220776	222104	+	Awo_c01920	543.805	1111.96	1.02594	3.55232e-07	286.683	201.202	3915.55	7664.61	0.967441	2.27737e-16	-0.0629374	glutamine synthetase GlnA2
188	222141	222713	+	Awo_c01930	382.855	808.267	1.07159	8.12707e-07	298.818	280.594	1951.94	4985.97	1.35083	7.29271e-31	0.274932	response regulator receiver and ANTAR domain containing protein
189	223060	224328	+	Awo_c01940	238.75	123.139	-0.942882	0.0012269	293.7	80.3868	3809.2	2899.95	-0.393059	0.00254426	0.56176	adenylosuccinate synthetase PurA
190	224556	225674	+	Awo_c01950	114.788	114.494	-0.00535812	0.99039	85.5507	18.15	978.721	580.333	-0.75095	1.48726e-06	-0.750315	carbamoyl-phosphate synthase small subunit CarA1
191	225665	228865	+	Awo_c01960	570.775	869.319	0.602753	0.00561517	153.968	28.5415	5063.29	2596.64	-0.961016	5.81875e-13	-1.57039	carbamoyl-phosphate synthase large subunit CarB1
192	228981	231209	+	Awo_c01970	596.827	350.83	-0.760985	0.000785672	260.464	34.6232	6126.81	2287.96	-1.41847	1.30782e-22	-0.654537	putative signaling protein
193	231233	232912	+	Awo_c01980	629.172	496.762	-0.338647	0.155075	376.159	66.0381	6390.49	3162.47	-1.01256	8.13443e-10	-0.673977	type IV pilus assembly protein PilB
194	232922	233980	+	Awo_c01990	577.979	553.329	-0.0621364	0.82352	363.366	70.663	3844.28	2123.94	-0.85357	2.67341e-05	-0.793087	pili retraction protein PilT
195	234734	235225	+	Awo_c02000	828.509	1214.57	0.548166	0.0101406	2432.17	387.451	12280.1	5440.06	-1.17238	1.38339e-25	-1.72648	hypothetical protein containing prepillin-type cleavage and methylation domain
196	235579	235974	+	Awo_c02010	179.023	58.6277	-1.58177	5.02588e-06	271.405	26.1935	1189.9	329.132	-1.84395	2.88106e-27	-0.243615	hypothetical protein
197	236083	236847	+	Awo_c02020	371.124	100.087	-1.8694	1.36905e-11	295.267	21.596	2508.77	515.007	-2.27797	5.75823e-37	-0.393668	type IV prepilin-like leader peptidase PilD
198	236882	238066	+	Awo_c02030	826.764	447.932	-0.878464	7.63319e-05	593.419	65.3013	7693.17	2322.3	-1.72419	1.66612e-35	-0.84383	type IV fimbrial assembly protein PilC
199	238078	239598	+	Awo_c02040	691.65	362.281	-0.926651	3.46442e-05	406.917	43.1121	6637.14	1939.89	-1.77184	1.40454e-44	-0.841653	pilus assembly protein ATPase PilM
200	239601	240323	+	Awo_c02050	356.246	168.191	-1.07222	4.70502e-05	376.184	69.6512	2782.6	1445.62	-0.944622	5.91385e-13	0.138031	hypothetical protein
201	240402	242729	+	Awo_c02060	1115.6	719.618	-0.628412	0.00328993	439.655	65.9948	10615.9	4479.9	-1.24233	1.10559e-30	-0.612184	hypothetical protein
202	242740	243180	+	Awo_c02070	316.305	232.358	-0.439893	0.111049	541.341	77.1223	2482.64	973.552	-1.34631	1.1238e-22	-0.90558	hypothetical protein containing prepillin-like cleavage and methylation domain
203	243181	243735	+	Awo_c02080	254.009	218.151	-0.21751	0.481079	504.184	84.8611	3010.71	1354.67	-1.14612	1.15152e-16	-0.932614	hypothetical protein containing prepillin-like cleavage and methylation domain
204	243800	244231	+	Awo_c02090	432.464	262.36	-0.714522	0.00533956	969.481	160.558	4324.37	1988.02	-1.11884	3.79875e-17	-0.400122	arsenate resistance operon repressor
205	244483	245916	+	Awo_c02100	221.593	116.647	-0.911859	0.00288824	66.2844	14.8995	983.408	611.528	-0.683323	1.01223e-05	0.240395	nicotinate phosphoribosyltransferase PncB1
206	245943	247001	+	Awo_c02110	140.489	146.012	0.052605	0.899512	68.7525	24.7013	749.026	746.15	-0.00821786	0.9676	-0.061181	Sua5%2FYciO%2FYrdC%2FYwlC family protein
207	247036	247485	+	Awo_c02120	45.0349	6.78459	-2.52649	0.000175932	72.4514	20.6488	340.025	267.365	-0.342579	0.131071	2.38388	ribose 5-phosphate isomerase B
208	247664	248008	+	Awo_c02130	75.0939	15.8307	-2.15066	2.90487e-05	185.719	49.8425	680.779	520.495	-0.387434	0.0252041	1.85867	hypothetical protein
209	247986	248387	+	Awo_c02140	452.356	820.74	0.854733	0.000171791	288.646	73.3765	1395.69	964.607	-0.527095	0.000870258	-1.39243	ATP synthase protein I
210	248453	249118	+	Awo_c02150	489.272	1785.09	1.85673	2.1622e-20	1118.49	244.05	7879.41	5377.88	-0.54827	0.0009185	-2.41834	F-type ATP synthase subunit A
211	249143	249691	+	Awo_c02160	256.29	730.62	1.49848	1.30345e-09	594.909	168.724	3491.44	2695.93	-0.370098	0.0185491	-1.88438	F-type ATP synthase subunit E
212	249734	249982	+	Awo_c02170	159.049	624.297	1.95675	1.87305e-17	518.415	160.283	1429.3	1174.64	-0.278528	0.192887	-2.25585	F-type ATP synthase subunit E
213	250039	250287	+	Awo_c02180	98.2287	375.28	1.90718	4.05047e-11	732.263	239.146	2000.48	1727.93	-0.206348	0.327302	-2.14505	F-type ATP synthase subunit E
214	250349	250858	+	Awo_c02190	295.282	1159.46	1.96027	2.49444e-21	743.225	211.623	3963.34	3082.29	-0.359308	0.0150855	-2.336	F-type ATP synthase subunit F
215	250855	251397	+	Awo_c02200	335.57	1591.93	2.23263	7.54083e-29	392.787	104.813	2259.51	1665.17	-0.436078	0.00231513	-2.68643	F-type ATP synthase subunit H
216	251414	252922	+	Awo_c02210	1091.55	5590.53	2.34454	1.68533e-39	674.014	217.514	10520	9390.29	-0.163238	0.175495	-2.5205	F-type ATP synthase subunit A
217	252947	253855	+	Awo_c02220	504.015	2395.54	2.23471	1.89512e-32	385.464	120.334	3701.19	3150.57	-0.230053	0.0921983	-2.48119	F-type ATP synthase subunit G
218	253954	255354	+	Awo_c02230	761.881	4262.83	2.47121	2.32813e-42	890.872	261.476	12904.5	10431.5	-0.305892	0.020523	-2.7911	F-type ATP synthase subunit D
219	255370	255771	+	Awo_c02240	288.463	2025.85	2.79472	1.12944e-47	721.424	230.472	3029.2	2651.08	-0.19094	0.250966	-3.00443	F-type ATP synthase subunit C
220	255971	257302	+	Awo_c02250	236.715	206.286	-0.198175	0.553888	254.147	106.96	3436.81	4115.96	0.257173	0.0665549	0.458661	UDP-glucose 6-dehydrogenase TuaD
221	257304	258173	+	Awo_c02260	163.059	308.578	0.908835	0.000868066	349.639	284.599	3142.67	7196.84	1.19205	4.68691e-17	0.275134	UTP-glucose-1-phosphate uridylyltransferase GalU
222	258264	259961	+	Awo_c02270	470.651	1278.65	1.43135	2.04451e-12	316.778	205.967	5458.48	9996.25	0.870771	1.46635e-15	-0.569007	phosphoglucomutase Pgm1
223	260100	261656	-	Awo_c02280	683.766	875.957	0.354938	0.16805	834.051	149.046	13279.5	6618.73	-1.00306	8.42916e-17	-1.36193	putative membrane protein
224	261917	262774	+	Awo_c02290	275.768	337.054	0.288169	0.313029	401.942	196.894	3515.95	4804.09	0.449228	0.000161736	0.160825	dTDP-4-dehydrorhamnose reductase RfbD
225	262961	263830	+	Awo_c02300	170.475	209.099	0.29113	0.383109	207.845	74.3986	1938.35	1928.12	-0.00606801	0.970469	-0.302258	glucose-1-phosphate thymidylyltransferase RfbA
226	263839	264405	+	Awo_c02310	91.8657	126.732	0.454675	0.226927	214.428	90.1329	1360.84	1609.23	0.244093	0.086224	-0.222302	dTDP-4-dehydrorhamnose 3%2C5-epimerase RfbC
227	264423	265526	+	Awo_c02320	307.34	417.115	0.438072	0.0883179	146.624	53.1291	1710.52	1730.66	0.0205062	0.904173	-0.423729	dTDP-glucose 4%2C6-dehydratase RfbB1
228	265742	266551	+	Awo_c02330	86.3108	56.4235	-0.598821	0.169818	38.8051	13.0337	336.462	307.917	-0.116609	0.634805	0.485342	ABC transport system permease protein
229	266585	267787	+	Awo_c02340	114.893	178.89	0.628509	0.0537188	78.7905	37.4575	978.373	1297.45	0.407083	0.00533643	-0.231551	ABC transport system ATP-binding protein
230	267858	270077	+	Awo_c02350	756.372	977.741	0.367632	0.115277	300.197	80.9869	6853.91	5135	-0.415166	0.000571472	-0.786922	family 2 glycosyltransferase
231	270276	273107	+	Awo_c02360	2859.59	3697.86	0.368812	0.0626473	814.613	263.543	23382	21227.2	-0.139391	0.224087	-0.510369	amidase
232	273336	275144	+	Awo_c02370	196.107	255.995	0.379623	0.208216	47.0249	13.2883	874.463	691.058	-0.340493	0.0490584	-0.724068	peptidase
233	275432	276415	+	Awo_c02380	72.6351	20.3824	-1.7663	0.000394987	43.8127	9.42031	451.867	269.025	-0.73718	0.000458687	1.08518	family 2 glycosyltransferase
234	276486	277373	+	Awo_c02390	112.081	42.0103	-1.38274	0.00071875	63.0514	11.3388	572.466	289.23	-0.979019	1.98483e-07	0.430746	glycosyltransferase
235	277398	278795	+	Awo_c02400	197.089	182.54	-0.109614	0.76388	135.963	27.2003	1930.85	1087.78	-0.824597	1.18172e-09	-0.717216	sugar transferase involved in lipopolysaccharide synthesis
236	278831	280354	+	Awo_c02410	167.03	154.45	-0.111501	0.763911	101.315	14.1668	1596.15	614.118	-1.37443	3.38155e-18	-1.26503	putative membrane protein
237	280438	282594	+	Awo_c02420	174.029	128.534	-0.431727	0.207586	62.5536	8.03721	1369.82	492.096	-1.47536	2.61404e-20	-1.0398	putative membrane protein
238	282608	283552	+	Awo_c02430	107.054	153.927	0.513493	0.141281	56.4967	16.7859	551.967	453.884	-0.278514	0.13376	-0.806168	glycosyltransferase
239	283690	284850	+	Awo_c02440	176.664	131.076	-0.425395	0.225753	85.6776	37.2687	1015.96	1242.64	0.286551	0.0539673	0.721168	family 2 glycosyltransferase
240	284936	286651	+	Awo_c02450	73.583	99.7653	0.430461	0.311648	31.8924	17.7706	567.508	886.071	0.645194	0.000401854	0.203616	putative membrane protein
241	286990	287340	+	Awo_c02460	12.4808	7.42164	-0.655733	0.530594	12.3894	3.88256	47.8621	39.0696	-0.261281	0.650959	0.457067	putative multidrug resistance efflux transporter
242	287426	288793	+	Awo_c02470	72.844	95.2422	0.3808	0.388812	80.9535	12.3944	1181.56	529.531	-1.15381	2.75424e-12	-1.5447	putative membrane protein
243	288812	290176	+	Awo_c02480	53.1575	86.1388	0.677617	0.121832	26.1249	6.63603	408.353	318.669	-0.340925	0.171073	-1.05415	putative membrane protein
244	290244	291476	-	Awo_c02490	326.821	106.327	-1.59779	2.755e-08	141.258	25.0951	1760.95	873.761	-1.01098	4.51046e-10	0.608948	cell envelope-like transcriptional attenuator protein
245	291769	292341	+	Awo_c02500	239.738	82.5108	-1.5153	7.28725e-06	198.237	91.1468	1217.17	1545.03	0.343873	0.0849918	1.88291	hypothetical protein
246	292346	293884	+	Awo_c02510	347.526	226.927	-0.608927	0.0306651	144.872	51.2227	2283.82	2254.42	-0.01842	0.900693	0.5962	putative membrane protein
247	294135	294905	+	Awo_c02520	319.608	800.161	1.31477	6.06196e-09	816.241	216.806	6700.84	4841.34	-0.466265	0.00205096	-1.79292	glutamine ABC transport system substrate binding protein GlnH1
248	295067	295732	+	Awo_c02530	20.6725	7.97269	-1.24068	0.145137	42.9944	6.75748	314.065	132.626	-1.21779	4.12455e-06	0.130879	glutamine ABC transport system permease protein GlnP1
249	295713	296441	+	Awo_c02540	27.8436	28.8775	0.0548796	0.942733	60.2546	17.8355	451.17	368.293	-0.2924	0.173247	-0.345419	glutamine ABC transport system ATP-binding protein GlnQ1
250	296676	297788	+	Awo_c02550	156.556	568.596	1.84056	1.77686e-14	105.319	180.58	1263.34	5941.01	2.23307	6.64957e-60	0.372737	putative membrane protein
251	297880	298893	-	Awo_c02560	130.855	812.019	2.60542	6.28169e-26	69.7647	65.64	736.4	1909.7	1.37436	7.45198e-20	-1.25875	glycosyltransferase
252	299456	299683	-	Awo_c02570	777.422	9025.34	3.50666	3.20218e-53	840.657	2262.66	2225.84	17316.4	2.94768	5.22817e-55	-0.577491	hypothetical protein
253	299851	300729	+	Awo_c02580	5.66023	0.551047	-1.98973	0.144162	1.24418	0.779903	10.9672	19.5196	0.757401	0.34296	4.19234	putative membrane protein
254	300729	301418	+	Awo_c02590	2.35526	3.94334	0.530746	0.723951	2.84683	1.31218	20.3847	26.769	0.392601	0.575106	-0.350456	putative ABC transport system ATP-binding protein
255	301411	302583	+	Awo_c02600	64.2655	155.816	1.26012	0.000310454	41.1289	19.1943	491.744	640.881	0.382854	0.0270747	-0.895577	putative ABC transport system permease protein
256	302683	303354	+	Awo_c02610	34.8403	38.446	0.137695	0.837212	48.3441	28.8384	339.714	556.539	0.709039	0.000269756	0.570084	two-component response regulator
257	303374	304687	+	Awo_c02620	50.6261	95.0415	0.886633	0.031557	48.9197	19.3944	655.9	727.666	0.1466	0.4027	-0.758875	sensor histidine kinase ResE
258	304928	306634	+	Awo_c02630	115.209	126.095	0.12796	0.752098	52.9827	12.7127	924.769	628.997	-0.556076	0.000446507	-0.686288	response regulator receiver modulated metal dependent phosphohydrolase
259	306902	308830	-	Awo_c02640	248.137	318.28	0.356567	0.22096	83.0759	32.5322	1669.16	1803.52	0.111885	0.5114	-0.247468	ABC transport system ATP-binding%2Fpermease protein
260	308827	311061	-	Awo_c02650	218.007	149.003	-0.541165	0.0765952	53.464	15.487	1219.07	979.441	-0.316605	0.0627983	0.233284	ABC transport system ATP-binding%2Fpermease protein
261	311058	311585	-	Awo_c02660	43.9471	21.2838	-0.990927	0.111942	30.0427	6.86219	173.072	110.878	-0.634949	0.0349294	0.403615	transcriptional regulator MarR family
262	311753	312484	+	Awo_c02670	35.2271	5.18878	-2.49668	0.00145521	21.5224	3.73243	161.679	80.9313	-0.989522	0.00186978	1.76486	branched-chain amino acid permease AzlC
263	312481	312813	+	Awo_c02680	18.0357	5.10277	-1.59859	0.0790286	24.7696	8.21747	88.0096	80.8399	-0.103492	0.823361	1.69891	branched-chain amino acid transport protein AzlD
264	312881	313045	-	Awo_c02690	90.246	151.357	0.737329	0.0450673	695.832	211.317	1170.85	1003.53	-0.225494	0.148761	-0.968492	transcriptional regulator HxlR family
265	313376	313684	+	Awo_c02700	86.7613	58.134	-0.549881	0.304108	945.422	322.893	3022.93	2888.31	-0.0644008	0.647475	0.511946	putative pyridoxamine 5%27-phosphate oxidase-like FMN-binding protein
266	313894	314715	+	Awo_c02710	131.871	45.7529	-1.48919	0.00012276	71.668	17.007	601.332	408.784	-0.558278	0.00251332	0.970362	transcriptional regulator MerR family
267	314872	315213	-	Awo_c02720	54.3869	10.1195	-2.28045	0.00015673	219.971	17.4621	699.26	171.402	-1.93395	0.000869459	0.397668	hypothetical protein
268	315454	315930	+	Awo_c02730	89.8609	221.929	1.28658	3.40024e-05	117.899	44.2249	575.176	609.594	0.0820764	0.677775	-1.22049	hypothetical protein
269	316176	316829	-	Awo_c02740	34.735	117.921	1.7224	1.28891e-05	169.152	31.6152	1120.09	593.197	-0.916126	2.16697e-09	-2.68039	tRNA %28guanine-N%287%29-%29-methyltransferase TrmB1
270	316914	318395	-	Awo_c02750	142.633	558.61	1.94876	5.82738e-16	180.362	43.1171	2715.88	1809.64	-0.585338	9.07185e-05	-2.55525	ABC transport system ATP-binding protein
271	318745	319647	-	Awo_c02760	21.5514	7.45031	-1.37504	0.113073	8.64707	0.830326	80.4918	21.3319	-1.83562	0.000209655	-0.383423	radical SAM domain protein
272	319925	321103	+	Awo_c02770	63.5991	36.0124	-0.791722	0.116671	142.039	16.5989	1674.64	554.782	-1.59206	1.2003e-25	-0.773344	hypothetical protein
273	321150	321584	-	Awo_c02780	32.4505	69.3556	1.05529	0.028482	71.9867	21.6463	340.608	282.727	-0.263777	0.285332	-1.36448	phenylalanine biosynthesis protein PheB
274	321589	322479	-	Awo_c02790	54.4232	177.778	1.66985	1.18005e-05	52.5273	16.4705	490.659	428.486	-0.196807	0.34722	-1.90326	homoserine kinase ThrB
275	322472	323977	-	Awo_c02800	142.808	144.193	0.01434	0.973156	57.7435	15.0151	887.573	645.491	-0.458757	0.00632116	-0.473397	threonine synthase ThrC
276	324118	325371	+	Awo_c02810	194.803	94.2548	-1.03101	0.0020697	110.374	24.7983	1415.5	892.032	-0.667963	4.18622e-05	0.381233	homoserine dehydrogenase Hom
277	325392	326600	+	Awo_c02820	233.613	318.433	0.444001	0.136538	359.098	73.5899	4410.91	2541.95	-0.793746	8.02855e-12	-1.24201	aspartate kinase LysC1
278	326858	327526	+	Awo_c02830	12.8676	1.65314	-2.28083	0.0415261	6.40961	0.528508	45.2264	10.2497	-1.94671	0.00434606	0.818874	transcriptional regulator TetR family
279	327656	328801	+	Awo_c02840	6.25768	31.6041	2.15591	0.00336669	2.73425	24.59	33.0177	822.974	4.58082	4.57709e-99	2.30313	methyltransferase 1 MttB1
280	329134	330420	+	Awo_c02850	632.856	372.588	-0.757853	0.00202213	359.385	97.4288	4676.32	3566.42	-0.391333	0.00310641	0.3734	3-isopropylmalate dehydratase large subunit LeuC1
281	330435	330956	+	Awo_c02860	287.515	206.672	-0.471799	0.0925314	216.969	39.6358	1141.35	601.695	-0.925607	2.75632e-08	-0.447342	3-isopropylmalate dehydratase small subunit LeuD1
282	331201	332865	+	Awo_c02870	52.137	119.453	1.17388	0.00225394	16.6613	17.8078	287.086	871.105	1.59843	2.81047e-22	0.405295	general secretion pathway protein E
283	332876	334102	+	Awo_c02880	34.1375	133.459	1.92102	4.38683e-07	10.1295	20.2163	142.997	819.552	2.47702	3.40386e-33	0.551884	general secretory pathway protein F
284	334273	334674	-	Awo_c02890	98.1959	111.366	0.173525	0.690254	569.837	138.922	2431.6	1675.32	-0.539235	0.000307504	-0.719042	hypothetical protein
285	335239	336429	+	Awo_c02900	295.461	363.756	0.296141	0.285069	247.54	73.7177	3104.5	2565.3	-0.271868	0.0601878	-0.575234	type A flavoprotein FprA
286	336475	337551	+	Awo_c02910	293.032	450.376	0.614059	0.0212257	550.841	135.695	6056.33	4139.33	-0.548057	2.59824e-05	-1.16912	tRNA %285-methylaminomethyl-2-thiouridylate%29 methyltransferase MnmA
287	337743	339806	+	Awo_c02920	722.092	569.102	-0.341389	0.141584	280.519	83.0395	5892.1	4891.28	-0.268606	0.0217869	0.0749255	hypothetical protein
288	339819	340502	+	Awo_c02930	448.077	345.147	-0.373776	0.139156	475.272	127.445	3279.99	2491.83	-0.396688	0.00262979	-0.0199511	two-component response regulator
289	340489	341805	+	Awo_c02940	260.834	156.912	-0.726466	0.0146459	65.7947	17.147	959.336	690.5	-0.47678	0.0029119	0.258781	sensory transduction histidine kinase
290	341798	342931	+	Awo_c02950	396.999	333.094	-0.251737	0.386676	193.44	52.771	2221.87	1726.74	-0.365881	0.0113113	-0.110517	NADPH-dependent butanol dehydrogenase Bdh2
291	343221	345428	+	Awo_c02960	556.709	614.167	0.141121	0.595294	146.914	30.598	3315.73	1947.99	-0.766388	3.17223e-10	-0.909052	ATP-dependent DNA helicase PcrA1
292	345468	347459	+	Awo_c02970	402.412	377.124	-0.0942282	0.752098	164.597	34.1442	3397.07	1980.12	-0.778588	4.42328e-08	-0.68507	NAD-dependent DNA ligase LigA
293	347574	347861	+	Awo_c02980	208.481	168.863	-0.300213	0.351974	198.199	68.1308	634.159	617.976	-0.0404155	0.837265	0.266767	aspartyl%2Fglutamyl-tRNA amidotransferase subunit C
294	347871	349343	+	Awo_c02990	736.046	1081.49	0.551865	0.00815194	248.605	75.3889	3767.36	3234.38	-0.22104	0.121956	-0.775223	aspartyl%2Fglutamyl-tRNA amidotransferase subunit A2
295	349347	350783	+	Awo_c03000	741.497	1705.37	1.19451	4.62065e-10	279.634	83.4556	4094.95	3437.72	-0.252965	0.0690441	-1.45396	aspartyl%2Fglutamyl-tRNA amidotransferase subunit B2
296	350908	351681	+	Awo_c03010	278.795	808.726	1.52503	1.06299e-12	306.579	108.648	2458.02	2429.11	-0.015735	0.919442	-1.55352	ribonuclease PH
297	351678	352280	+	Awo_c03020	191.465	252.492	0.392037	0.259734	142.213	48.318	872.564	843.931	-0.0542231	0.797391	-0.447289	nucleoside triphosphatase RdgB
298	352341	352823	+	Awo_c03030	148.889	118.151	-0.328372	0.362703	54.7814	21.7426	277.246	299.835	0.12498	0.628778	0.446615	phosphoesterase
299	353328	354233	+	Awo_c03040	83.2165	30.1229	-1.42132	0.00235529	31.8856	17.4142	298.943	455.306	0.605227	0.00462868	2.07297	ABC transport system ATP-binding protein
300	354243	355028	+	Awo_c03050	67.3616	14.1489	-2.15227	6.05142e-05	13.3543	4.25943	108.936	96.2322	-0.176311	0.637929	2.07235	ABC transport system permease protein
301	355717	356886	+	Awo_c03060	37.6877	38.3313	0.0275351	0.967916	10.2791	19.8158	120.639	657.878	2.42027	1.26521e-35	2.4227	transporter protein
302	358262	359002	+	Awo_c03120	92.3941	138.641	0.569845	0.147139	39.411	32.0988	317.63	704.583	1.15914	4.02362e-09	0.563937	hypothetical protein
303	359004	359531	+	Awo_c03130	86.556	349.658	1.99004	1.21154e-12	44	58.0162	256.087	901.388	1.82258	5.03774e-22	-0.198728	peptide methionine sulfoxide reductase MsrA
304	359555	359926	+	Awo_c03140	32.9772	158.829	2.22096	1.00702e-09	66.6691	98.5895	255.115	1048.07	2.03667	5.16322e-35	-0.229431	putative membrane protein
305	360220	361245	+	Awo_c03150	126.882	410.662	1.67482	1.26854e-10	103.019	43.1383	1117	1309.41	0.228694	0.171274	-1.46518	methionine transport system ATP-binding protein
306	361235	361894	+	Awo_c03160	89.1582	297.735	1.71717	1.12916e-09	121.424	54.1962	868.119	1089.27	0.327557	0.0311197	-1.41219	D-methionine transport system permease protein MetI
307	362013	362825	+	Awo_c03170	209.256	862.652	2.0261	1.30772e-20	246.402	86.4397	2084.06	2019.35	-0.0433143	0.781914	-2.08901	D-methionine transport system substrate-binding protein MetQ
308	362892	363224	-	Awo_c03180	10.1601	39.5767	1.8474	0.00422745	67.3385	51.4996	224.688	506.443	1.14576	5.82699e-08	-0.789263	hypothetical protein
309	363332	363637	-	Awo_c03190	10.3362	23.109	1.06306	0.176132	20.2601	13.2782	65.6489	117.178	0.828712	0.0185077	-0.324881	hypothetical protein
310	363986	364735	-	Awo_c03200	286.574	846.652	1.54354	1.16806e-09	82.1348	122.033	641.38	2612.96	2.02655	1.32242e-35	0.46357	hypothetical protein
311	364725	365555	-	Awo_c03210	548.566	1197.54	1.11533	2.58968e-06	101.538	111.077	891.49	2701.99	1.59841	7.12326e-32	0.4734	hypothetical protein containing Fe-S binding domain
312	365837	366508	+	Awo_c03220	32.6957	24.2398	-0.406926	0.552819	42.9568	9.85408	331.225	213.436	-0.622297	0.0124167	-0.202285	two-component response regulator
313	366505	368223	+	Awo_c03230	65.7437	51.4641	-0.344189	0.492479	38.1603	9.61599	674.312	472.307	-0.512379	0.00376266	-0.160404	sensory transduction histidine kinase
314	368301	369353	+	Awo_c03240	191.711	195.358	0.026609	0.942733	196.102	81.2631	2143.11	2468.63	0.20445	0.11475	0.176815	nicotinate-nucleotide-dimethylbenzimidazole phosphoribosyltransferase CobT1
315	369446	370165	-	Awo_c03250	55.9686	26.5586	-1.02917	0.0549371	12.6217	3.48214	94.2095	71.2451	-0.394569	0.311023	0.672355	ABC transport system permease protein
316	370162	370998	-	Awo_c03260	61.9466	17.9775	-1.70333	0.00156088	12.2858	2.43174	116.883	58.381	-0.970653	0.010448	0.783339	ABC transport system ATP-binding protein
317	371565	372863	+	Awo_c03270	73.7592	62.9438	-0.223764	0.653058	34.095	22.4166	457.293	854.017	0.902763	1.12401e-07	1.12991	phenylacetate-CoA ligase PaaK1
318	372875	373312	+	Awo_c03280	28.8296	36.2991	0.308985	0.646588	22.1252	14.8859	101.147	193.769	0.93456	0.00109739	0.605501	hypothetical protein containing amino acid-binding ACT domain
319	373442	374089	+	Awo_c03290	282.093	168.082	-0.734983	0.0134406	664.303	242.144	4392.22	4504.14	0.035806	0.795337	0.783301	hypothetical protein
320	374255	374947	+	Awo_c03300	16.3487	9.10345	-0.761862	0.42017	118.666	7.4832	848.18	157.938	-2.40521	2.97806e-27	-1.58032	two-component response regulator
321	374916	377027	+	Awo_c03310	58.7487	49.7536	-0.236982	0.665189	167.697	8.51749	3556.99	519.662	-2.76661	1.96335e-84	-2.53526	sensory transduction histidine kinase
322	377446	378198	+	Awo_c03320	95.8372	432.914	2.1463	8.33811e-13	55.0502	76.9747	437.767	1664.71	1.93298	3.18284e-31	-0.248391	transcriptional regulator DeoR family
323	378195	379100	+	Awo_c03330	77.1332	294.062	1.9098	3.81553e-11	89.8417	147.64	863.365	3910.25	2.18129	2.8012e-49	0.24852	1-phosphofructokinase FruK
324	379120	381030	+	Awo_c03340	288.428	2283.48	2.95143	9.19139e-30	102.304	252.919	2091.9	13850.9	2.71897	3.34571e-53	-0.257855	fructose-specific PTS system II components ABC
325	381255	382781	+	Awo_c03350	211.05	85.2374	-1.28901	0.00012878	177.053	75.8369	2919.23	3531.02	0.276217	0.0601716	1.58253	hypothetical protein
326	382976	384517	+	Awo_c03360	134.968	173.673	0.35744	0.294942	22.0433	40.7775	362.735	1808.94	2.32053	1.99043e-58	1.95441	hypothetical protein
327	384610	386022	-	Awo_c03370	145.023	267.389	0.871856	0.00201195	106.606	59.3787	1544.49	2376.34	0.621188	9.65113e-06	-0.261049	glutamate decarboxylase Gad
328	386244	386582	+	Awo_c03380	260.376	54.42	-2.22448	3.0357e-12	396.459	59.4651	1410.02	573.322	-1.29224	4.08643e-17	0.96009	hypothetical protein
329	386766	387695	+	Awo_c03390	128.885	161.527	0.32172	0.357883	423.623	47.2322	4068.97	1266.11	-1.68008	2.93572e-43	-2.00996	magnesium and cobalt transporter CorA1
330	387974	388543	+	Awo_c03400	1930.92	372.314	-2.12493	0.00967525	2798.22	162.302	17326.7	2688.33	-2.67597	2.79205e-52	-0.313511	putative membrane protein
331	394509	396557	-	Awo_c03440	455.319	3872.58	3.06566	1.45896e-48	68.136	246.967	1459.18	14406.8	3.2994	1.02227e-115	0.215174	serine protease
332	396755	399181	-	Awo_c03450	806.77	2800.56	1.77987	1.09083e-15	43.1227	124.672	1097.83	8629.49	2.97366	5.09033e-98	1.17913	glycogen phosphorylase GlgP1
333	399352	401229	-	Awo_c03460	342.99	1110.54	1.67563	1.00079e-09	97.5017	87.5408	1864.08	4668.28	1.3211	1.7224e-28	-0.370596	amylopullulanase AmyB
334	401237	402649	-	Awo_c03470	424.699	1064.28	1.31098	7.07695e-07	115.901	74.2996	1679.04	2975.51	0.82393	7.09004e-09	-0.499867	glycogen synthase GlgA
335	402650	403762	-	Awo_c03480	260.058	690.339	1.39234	2.02442e-07	71.3594	42.4093	823.281	1371.94	0.734724	1.71672e-06	-0.671707	glycogen biosynthesis protein GlgD
336	403778	404632	-	Awo_c03490	328.299	1171.88	1.81968	1.17298e-15	90.2482	58.8485	788.399	1455.67	0.879605	3.82035e-09	-0.95106	glucose-1-phosphate adenylyltransferase GlgC
337	404915	407341	-	Awo_c03500	1164.41	2800.05	1.25697	1.65631e-09	252.498	126.822	6264.43	8792.24	0.487682	0.00017028	-0.776805	glycogen phosphorylase GlgP2
338	407460	409370	-	Awo_c03510	1107.49	4478.54	2.0012	1.24736e-21	260.863	142.137	5430.65	7906.58	0.540013	6.12179e-06	-1.47381	1%2C4-alpha-glucan branching enzyme GlgB
339	409531	410373	-	Awo_c03520	71.6163	69.671	-0.0434537	0.937249	52.9958	56.3311	455.666	1352	1.56918	7.32881e-27	1.60878	tRNA-processing ribonuclease BN
340	410366	411214	-	Awo_c03530	63.6353	12.9608	-2.18499	8.38133e-05	20.8959	4.00618	190.976	103.543	-0.884876	0.00549909	1.41251	tRNA-processing ribonuclease BN
341	411428	413350	+	Awo_c03540	1236.32	1994.9	0.686552	0.000715587	652.389	223.251	12643.7	12161.1	-0.0565087	0.69056	-0.746408	aconitase AcnA
342	413488	414168	+	Awo_c03550	155.214	93.3534	-0.717505	0.0714049	129.118	119.182	962.747	2460.79	1.34766	5.08913e-26	2.08738	hypothetical protein
343	414254	415141	-	Awo_c03560	336.383	122.76	-1.43879	8.45838e-08	187.733	20.4641	1693.1	517.286	-1.70458	3.43035e-32	-0.256364	hypothetical protein
344	415339	417480	+	Awo_c03570	183.167	254.221	0.468803	0.106904	81.7333	21.8991	1793.43	1353.91	-0.405764	0.00383519	-0.878523	transcriptional accessory protein Tex
345	417581	418066	+	Awo_c03580	620.555	1388.08	1.15316	5.89125e-08	642.979	443.46	3310.44	6363.68	0.940098	8.44722e-09	-0.218617	transcriptional regulator CarD family
346	418155	419267	+	Awo_c03590	221.942	558.9	1.32135	1.62699e-07	231.221	44.1535	2646.35	1429.94	-0.883598	6.15268e-09	-2.22045	PilT-like protein
347	419453	420853	+	Awo_c03600	90.2477	63.3515	-0.499045	0.246582	56.6344	19.9815	815.559	809.877	-0.0155549	0.938638	0.500425	ribosomal RNA small subunit methyltransferase F
348	420866	421285	+	Awo_c03610	55.0552	62.8004	0.186697	0.72511	75.346	45.0595	334.865	551.579	0.705003	0.000845271	0.530091	hypothetical protein
349	421282	421773	+	Awo_c03620	58.3964	45.9536	-0.338248	0.531842	97.2027	38.7667	499.339	558.376	0.161029	0.391972	0.50692	hypothetical protein
350	421921	422970	+	Awo_c03630	228.839	288.173	0.327913	0.258723	235.057	90.6154	2542.38	2712.36	0.0928327	0.511906	-0.239238	ddlA
351	423092	423523	+	Awo_c03640	318.734	265.093	-0.263924	0.356287	708.885	274.885	3668.81	3749.33	0.0300816	0.832677	0.297179	hypothetical protein
352	423781	425457	+	Awo_c03650	356.914	365.431	0.0330814	0.920074	166.803	40.3597	2903.25	1951.11	-0.573065	5.46183e-06	-0.607394	argS
353	425460	426170	+	Awo_c03660	130.469	144.209	0.139727	0.735881	247.182	29.9511	1719.31	605.467	-1.50095	5.9273e-13	-1.65017	putative molybdopterin%2Fthiamine biosynthesis protein
354	426296	426610	+	Awo_c03670	58.5017	127.104	1.09239	0.00443046	288.653	369.475	951.099	3402.34	1.84062	4.85607e-43	0.719398	hypothetical protein
355	426794	427282	+	Awo_c03680	208.092	466.073	1.14782	0.000146577	263.461	309.852	1550.54	5065.58	1.70621	1.24764e-39	0.544625	2-C-methyl-D-erythritol 2%2C4-cyclodiphosphate synthase IspF
356	427279	427968	+	Awo_c03690	399.948	1442.95	1.83641	2.01578e-17	645.413	759.036	4577.67	15060.8	1.71389	1.58514e-43	-0.133031	5%27-methylthioadenosine%2FS-adenosylhomocysteine nucleosidase MtnN
357	427971	429158	+	Awo_c03700	703.535	3291.26	2.21117	3.90983e-30	488.779	566.154	5972.74	19543.1	1.70395	9.56629e-32	-0.515751	alanine racemase Alr
358	429238	430047	+	Awo_c03710	475.358	1156.17	1.27303	1.70761e-09	335.988	503.928	2815.95	11760.9	2.05884	3.09476e-71	0.780038	transketolase subunit A
359	430050	430988	+	Awo_c03720	648.081	2004.04	1.61917	4.16721e-17	276.8	498.535	2641.12	13282.3	2.3228	4.25358e-60	0.701614	transketolase subunit B
360	431215	431814	+	Awo_c03730	263.258	421.237	0.670984	0.00844812	220.479	147.168	1363.57	2553.01	0.900791	6.55003e-13	0.226653	hypothetical protein
361	431877	432338	-	Awo_c03740	177.824	230.775	0.371839	0.251144	315.415	109.597	1456.72	1433.69	-0.0277317	0.888198	-0.399031	propanediol utilization protein PduV1
362	432850	433773	+	Awo_c03750	131.489	72.6269	-0.842696	0.0268813	184.035	21.5384	1789.02	583.038	-1.61432	1.95444e-28	-0.761138	hypothetical protein
363	433806	435572	+	Awo_c03760	221.21	182.633	-0.274914	0.394181	251.541	23.0626	4495.77	1155.5	-1.95733	1.5422e-48	-1.68358	hypothetical protein
364	435616	436662	+	Awo_c03770	276.409	355.519	0.357224	0.210442	327.834	47.0136	3486.88	1403.08	-1.31155	8.24854e-20	-1.67646	putative FMN-dependent dehydrogenase
365	436725	437135	-	Awo_c03780	191.008	13.7125	-3.68845	2.37653e-17	70.7329	11.6133	290.57	134.322	-1.11632	2.71742e-05	2.68688	hypothetical protein
366	437891	439423	+	Awo_c03790	8.68374	4.49439	-0.774813	0.510336	1.94532	0.653031	32.5934	28.1955	-0.16133	0.823361	0.741079	2-isopropylmalate synthase LeuA1
367	439721	440980	+	Awo_c03800	12.6915	6.75592	-0.785509	0.443674	6.69569	1.21951	88.2029	43.6741	-0.987578	0.0187022	-0.104411	NAD%28P%29-dependent glutamate dehydrogenase GdhA
368	441105	442430	-	Awo_c03810	770.256	1445.64	0.901165	9.08776e-05	200.05	160.448	2710.92	6063.1	1.15737	5.67354e-17	0.252981	hypothetical protein
369	443008	443469	+	Awo_c03820	7.77031	2.2902	-1.33413	0.293733	26.1826	4.53759	127.114	59.8076	-1.06088	0.00462866	0.674779	transcriptional regulator MarR family
370	443453	444916	+	Awo_c03830	56.3209	36.4138	-0.60658	0.274676	33.2889	9.55129	506.587	400.555	-0.334888	0.079081	0.290373	EmrB-like drug resistance transporter protein
371	445794	446642	+	Awo_c03840	162.461	54.162	-1.55514	8.71384e-06	149.982	18.1811	1432.44	497.853	-1.51653	1.19584e-22	0.060059	acetyltransferase GNAT family
372	446902	447537	+	Awo_c03850	133.663	35.8628	-1.84566	1.36003e-05	210.884	30.4648	1389.19	580.901	-1.25779	3.75778e-15	0.640162	hypothetical protein
373	447820	448149	+	Awo_c03860	353.506	1357.33	1.92697	5.806e-21	151.577	134.048	641.609	1608.56	1.32734	1.2901e-14	-0.614969	glutaredoxin
374	448349	448906	+	Awo_c03870	233.128	1177.67	2.31619	1.33526e-25	479.533	378.844	2763.21	6122.48	1.14581	1.57598e-17	-1.18897	flavoprotein
375	449333	450217	+	Awo_c03880	27.4585	105.454	1.87375	1.45422e-05	8.37175	9.64643	77.4682	252.181	1.68783	1.54282e-10	-0.238508	transcriptional regulator AraC family
376	450423	453260	+	Awo_c03890	73.8645	370.426	2.29968	2.2567e-17	10.752	20.8032	315.106	1696.76	2.42913	7.12379e-62	0.10264	aldehyde oxidoreductase Mop1
377	453333	455654	+	Awo_c03900	31.5353	182.989	2.48876	9.23756e-12	8.0639	15.7889	193.692	1042.18	2.43272	1.08586e-45	-0.108947	oxidoreductase
378	456282	457160	+	Awo_c03910	15.4335	3.97201	-1.66872	0.088102	22.6561	1.73662	211.596	42.9024	-2.27061	7.58076e-11	-0.344055	transcriptional regulator AraC family
379	457456	458754	+	Awo_c03920	437.218	211.539	-1.03885	3.50586e-05	271.253	24.8119	3729.5	937.335	-1.98959	8.18448e-53	-0.944916	major facilitator superfamily MFS_1 transporter
380	458788	459636	+	Awo_c03930	213.827	143.836	-0.566417	0.070016	190	28.2686	1745.06	726.087	-1.26051	5.24408e-18	-0.693049	glycerophosphoryl diester phosphodiesterase GlpQ1
381	459786	460601	+	Awo_c03940	572.561	418.182	-0.449094	0.0608585	822.071	147.319	6907.97	3458.7	-0.9961	2.4833e-19	-0.544735	glycerophosphoryl diester phosphodiesterase GlpQ2
382	460834	461289	+	Awo_c03950	79.7699	48.7089	-0.690835	0.130912	170.952	62.7737	823.893	874.847	0.0839915	0.64069	0.798234	peptide deformylase Def
383	461332	462243	+	Awo_c03960	161.232	247.322	0.607826	0.0385944	209.065	66.0064	2003.18	1752.8	-0.191342	0.171674	-0.809883	transcriptional regulator DeoR family
384	462317	462781	+	Awo_c03970	124.946	124.706	-0.000432486	0.999432	226.419	63.919	1138.31	894.63	-0.341756	0.039678	-0.344751	hypothetical protein
385	463053	463616	+	Awo_c03980	22.8516	24.3258	0.0886357	0.914896	9.19736	3.08806	53.0529	51.6951	-0.036166	0.949031	-0.127597	acetyltransferase GNAT family
386	463702	464256	+	Awo_c03990	14.1333	13.0755	-0.106506	0.917849	17.0906	12.2349	97.0392	192.434	0.983978	0.000454662	1.09996	hypothetical protein
387	464460	468050	+	Awo_c04000	130.291	224.649	0.777875	0.0090292	9.87729	12.6324	364.984	1288.57	1.82303	2.76185e-31	1.03393	cobalamin %28vitamin B12%29-binding methylthiotransferase
388	468065	469780	+	Awo_c04010	106.596	678.895	2.64541	1.07312e-29	23.49	70.8437	416.061	3472.68	3.06409	3.01146e-110	0.390152	cobalamin %28vitamin B12%29-binding methylthiotransferase
389	469809	470081	+	Awo_c04020	77.0641	512.271	2.70389	9.30524e-27	125.938	685.751	383.353	5615.1	3.86716	1.45642e-128	1.13979	hypothetical protein Nif11-like protein
390	470168	471919	+	Awo_c04030	76.9933	320.322	2.03212	4.86322e-13	8.91215	14.5065	165.131	748.465	2.18662	1.80894e-31	0.123612	cobalamin %28vitamin B12%29-binding methylthiotransferase
391	471895	473598	+	Awo_c04040	37.724	143.578	1.88194	3.66648e-07	5.94732	10.5269	105.372	514.408	2.29213	9.96859e-26	0.359135	cobalamin %28vitamin B12%29-binding methylthiotransferase
392	473708	474850	+	Awo_c04050	10.7575	33.3719	1.53444	0.026332	4.89162	7.50483	59.1387	253.907	2.10306	1.84826e-13	0.468838	branched-chain amino binding protein precursor
393	474843	475667	+	Awo_c04060	8.19163	27.7467	1.61393	0.029576	3.93211	6.58358	37.4362	169.975	2.15927	3.07689e-10	0.422721	hypothetical protein
394	475685	477886	+	Awo_c04070	21.3752	135.118	2.59206	3.30779e-10	42.148	17.0288	821.788	1131.4	0.401342	0.697868	-2.19894	ABC transport system ATP-binding%2Fpermease%2Fpeptidase protein
395	477890	480037	+	Awo_c04080	62.5803	112.239	0.822271	0.035102	11.1406	15.1622	241.585	987.451	2.00189	2.77112e-29	1.18839	ABC transport system ATP-binding%2Fpermease protein
396	480188	480682	-	Awo_c04090	10481.3	14396.9	0.455157	0.0354257	16061.6	2632.39	80123.9	37687.2	-1.08417	2.53454e-11	-1.5461	rubrerythrin
397	481003	481671	-	Awo_c04100	161.089	102.607	-0.640984	0.0639583	409.469	46.7234	2773.04	883.95	-1.6475	8.70071e-30	-0.998698	GTP pyrophosphokinase SpoT
398	482508	483377	-	Awo_c04110	404.671	1016.19	1.31264	1.93553e-07	102.655	121.175	1066.47	3516.77	1.72159	3.14968e-33	0.39306	hypothetical protein containing diguanylate cyclase domain and PAS%2FPAC sensor
399	483845	484888	+	Awo_c04120	81.2843	26.7306	-1.55376	0.00130122	95.4985	10.9306	1019.42	322.36	-1.65613	4.62628e-21	-0.0565163	calcium%2Fproton exchanger
400	485097	487091	+	Awo_c04130	297.533	443.196	0.569684	0.0223761	191.979	48.7488	3850.83	2761.49	-0.480029	0.000106892	-1.05461	putative penicillin-binding protein
401	487195	489171	-	Awo_c04140	51.8918	142.282	1.42453	0.000147384	14.3076	10.8431	287.706	609.599	1.07796	3.33878e-09	-0.371908	flavin oxidoreductase%2FNADH oxidase
402	489278	490438	-	Awo_c04150	48.2346	62.4564	0.36608	0.48618	10.9705	6.31361	131.492	210.943	0.68595	0.0103914	0.309101	alcohol dehydrogenase%2C iron-type
403	490671	492290	+	Awo_c04160	232.565	422.918	0.853864	0.000697365	152.561	55.7612	2543.75	2590.86	0.0270859	0.852511	-0.836267	hypothetical protein
404	492360	492626	+	Awo_c04170	34.3845	65.0046	0.881048	0.0760993	743.105	321.305	2018.85	2464.7	0.285746	0.0314579	-0.630903	hypothetical protein
405	492717	494399	+	Awo_c04180	137.812	97.5898	-0.486921	0.212461	42.3104	30.6609	720.852	1467.81	1.02241	1.38948e-13	1.52379	hypothetical protein
406	494497	494961	+	Awo_c04190	582.161	1246.6	1.09132	1.83537e-07	657.908	1011.35	3170.3	13478.2	2.08577	1.33762e-68	0.989429	universal stress protein A
407	495064	496434	-	Awo_c04200	267.017	129.101	-1.03435	0.00123925	14.9266	4.40475	208.997	173.092	-0.269959	0.32102	0.776483	PhoH family protein
408	496649	497905	-	Awo_c04210	231.225	518.6	1.15529	3.61996e-06	28.8501	18.1361	366.296	649.821	0.821147	4.19248e-06	-0.338292	iron-only hydrogenase maturation protein HydF
409	497909	499312	-	Awo_c04220	216.99	594.059	1.44009	2.56624e-10	19.482	12.6822	276.117	506.173	0.866295	5.78248e-06	-0.578626	fumarase Fum
410	499686	500483	+	Awo_c04230	195.188	168.541	-0.207017	0.553156	136.724	33.4413	1143.03	778.442	-0.554643	0.000209947	-0.342437	CheW-like protein
411	500738	501697	+	Awo_c04240	114.93	78.8318	-0.536154	0.182677	196.336	27.1056	1877.07	743.469	-1.33391	6.16234e-17	-0.792235	serine O-acetyltransferase Sat
412	501756	502655	+	Awo_c04250	90.5655	89.0087	-0.0276415	0.954512	143.774	16.4896	1319.01	424.501	-1.63105	5.28104e-26	-1.6106	transcriptional regulator DeoR family
413	502722	503180	+	Awo_c04260	81.7401	73.815	-0.145483	0.770499	292.856	40.9865	1360.19	541.258	-1.32355	3.79262e-14	-1.18229	transcriptional regulator AraC family
414	503200	503823	+	Awo_c04270	105.859	120.619	0.183132	0.660034	137.712	9.47158	890.931	177.311	-2.31755	3.68184e-32	-2.51735	hypothetical protein
415	504004	505101	+	Awo_c04280	843.821	2942.81	1.78831	9.33134e-18	459.505	572.352	5229.44	17962.1	1.77792	8.99551e-53	-0.0219616	response regulator
416	505098	508016	+	Awo_c04290	1635.89	9031.39	2.44881	1.55909e-36	140.61	463.086	4267.58	38570.7	3.16998	8.91468e-138	0.711141	sensor histidine kinase
417	508205	509548	+	Awo_c04300	754.792	2191.88	1.5279	5.54481e-15	317.941	273.998	4310.65	10512.2	1.28156	6.35062e-26	-0.251931	major facilitator superfamily MFS_1 transporter
418	509673	510164	-	Awo_c04310	38.1453	76.8633	0.982285	0.029626	71.1929	19.5795	372.189	291.489	-0.351111	0.0997436	-1.36338	flavodoxin
419	510182	510568	-	Awo_c04320	23.7668	31.7474	0.387776	0.582282	93.5912	27.4973	386.529	316.623	-0.281701	0.186012	-0.705505	putative FMN-binding protein
420	510565	511038	-	Awo_c04330	18.5987	8.43773	-1.02512	0.246663	26.576	5.30437	131.447	75.0475	-0.806546	0.0327424	0.331661	transcriptional regulator MarR family
421	511267	512583	+	Awo_c04340	56.6023	25.4852	-1.10596	0.0369425	39.3411	4.54485	540.229	172.706	-1.62914	2.51313e-14	-0.49405	putative HAD hydrolase%2C IIB family
422	513022	513714	+	Awo_c04350	196.176	395.771	0.998497	0.000823399	269.81	152.483	1924.58	3011.56	0.645979	1.1343e-07	-0.366553	ribonucleoside-triphosphate reductase%2C anaerobic-like protein
423	513810	516194	+	Awo_c04360	780.244	794.606	0.0256089	0.927438	237.682	79.1918	5962.45	5452.03	-0.128152	0.31267	-0.155426	ribonucleoside-triphosphate reductase%2C anaerobic-like protein
424	516230	516487	-	Awo_c04370	126.495	24.0964	-2.31578	9.63834e-08	41.7755	23.0243	122.618	182.723	0.574247	0.0898614	2.96767	hypothetical protein
425	517028	517207	-	Awo_c04380	10.4416	0	-3.52804	0.00551326	49.8441	40.2274	129.434	318.821	1.2697	1.52037e-07	NA	hypothetical protein
426	517403	518017	+	Awo_c04390	97.4569	58.6851	-0.717097	0.0868178	247.015	75.9696	1560.61	1385.46	-0.176452	0.334602	0.560027	transposase
427	517974	518348	+	Awo_c04400	31.7823	37.1432	0.213705	0.74907	92.2988	33.3865	383.346	424.029	0.136416	0.542258	-0.0793608	hypothetical protein
428	518994	519770	+	Awo_c04410	12.2339	7.91535	-0.535191	0.615122	12.3851	2.41971	100.448	55.3198	-0.839112	0.0369385	-0.232422	hypothetical protein
429	520200	521738	+	Awo_c04420	241.843	161.827	-0.569316	0.0825568	87.5672	14.6301	1343.06	640.912	-1.06795	4.77892e-11	-0.487704	type I restriction-modification system methyltransferase subunit HsdM1
430	521749	521955	+	Awo_c04430	80.0186	33.3719	-1.22604	0.00767343	108.974	22.2299	241.358	134.855	-0.827004	0.00162015	0.421938	hypothetical protein
431	522011	522358	+	Awo_c04440	61.8775	33.5502	-0.845581	0.132441	85.8348	14.908	308.403	150.095	-1.01719	6.22687e-05	-0.155848	hypothetical protein
432	522355	523029	+	Awo_c04450	85.1867	20.7615	-1.95904	6.2418e-05	67.2666	22.1286	465.266	436.202	-0.0969785	0.69163	1.94366	type I restriction-modification system specificity subunit HsdS1
433	523087	526719	+	Awo_c04460	300.555	70.6361	-2.04978	4.15115e-10	14.5264	3.10335	539.102	324.253	-0.719734	0.00144843	1.35571	hypothetical protein
434	526818	527342	+	Awo_c04470	47.9531	7.85801	-2.42416	0.000196232	23.517	8.48368	124.087	128.347	0.0468013	0.900991	2.65808	putative FRG domain protein
435	527335	527976	+	Awo_c04480	46.513	26.0076	-0.804782	0.159422	11.1797	4.32288	78.438	90.0793	0.217312	0.635746	1.03834	hypothetical protein
436	528224	528430	+	Awo_c04490	28.8641	16.4391	-0.762907	0.289417	8.087	2.33709	21.1206	22.728	0.109566	0.888044	0.917961	hypothetical protein
437	530273	530944	+	Awo_c04520	5.94169	3.33495	-0.626277	0.64628	3.6198	0.406587	28.2904	7.84336	-1.6583	0.0340962	-1.01756	putative transmembrane protein
438	531057	532283	+	Awo_c04530	18.9146	9.04611	-0.962038	0.267155	66.2762	17.0926	825.993	592.192	-0.48047	0.00672815	0.584069	ribonucleoside-triphosphate reductase%2C anaerobic-like protein
439	532683	532880	+	Awo_c04540	1.75781	0	-1.16453	0.42017	0.65435	0	1.74359	0.802102	-0.479207	0.758177	NA	hypothetical protein
440	533124	533648	+	Awo_c04550	40.4315	43.5774	0.0985384	0.882852	11.3541	17.2739	62.7029	264.182	2.05134	1.22615e-13	1.96682	methylated-DNA-%5Bprotein%5D-cysteine S-methyltransferase Ogt
441	533837	535087	+	Awo_c04560	54.1417	139.52	1.33946	0.00017762	21.3905	22.9181	283.327	840.473	1.56406	7.17425e-21	0.203072	major facilitator superfamily MFS_1 transporter
442	535096	536400	+	Awo_c04570	58.8885	86.0528	0.53137	0.227746	13.4214	15.2324	185.904	599.4	1.6998	3.68451e-15	1.14173	type I phosphodiesterase%2Fnucleotide pyrophosphatase Npp
443	536490	536669	+	Awo_c04580	10.6522	7.3643	-0.453364	0.681705	9.09947	13.9858	19.4548	75.9968	1.94236	0.000184095	2.49835	hypothetical protein
444	536869	537909	+	Awo_c04590	8.40228	5.71116	-0.459069	0.70661	5.69317	2.44848	60.1065	72.6412	0.268906	0.54303	0.830265	permease
445	538010	538240	+	Awo_c04600	4.28921	1.68181	-0.905021	0.530418	3.1023	2.27961	7.82726	15.7172	0.758539	0.453298	2.35646	putative redox-active disulfide protein 2
446	538387	538818	-	Awo_c04610	12.3047	35.7481	1.44603	0.0292167	7.91773	7.28594	36.7003	97.1815	1.40693	0.000565006	-0.133765	putative protein tyrosine phosphatase
447	539869	542289	+	Awo_c04620	53.9674	194.262	1.80738	7.35131e-08	10.3582	17.9082	256.704	1237.31	2.26887	3.00146e-46	0.421184	cation transport ATPase
448	542419	543555	-	Awo_c04630	390.351	4021.51	3.34203	5.19021e-64	210.475	440.227	2495.06	14321.7	2.51803	3.3292e-85	-0.843834	hypothetical protein
449	544005	544241	+	Awo_c04640	8.01549	5.7685	-0.381615	0.769393	42.7155	5.4406	111.687	45.3088	-1.28578	0.00114001	-0.827002	hypothetical protein
450	544375	544785	+	Awo_c04650	9.14134	10.1195	0.116823	0.92203	39.8543	7.3589	168.849	88.3279	-0.915255	0.00362916	-1.08146	hypothetical protein membrane protein
451	544983	546041	+	Awo_c04660	11.3913	16.5251	0.472104	0.617804	6.41775	3.44841	73.9033	112.066	0.602713	0.0947723	0.0639097	ABC-type iron %28III%29 transport system%2C permease protein
452	546042	546812	+	Awo_c04670	4.00775	5.73983	0.399271	0.774082	2.41295	1.7994	19.5703	44.268	1.11594	0.047538	0.659383	ABC-type iron %28III%29 transport system%2C ATP-binding protein
453	546797	547909	+	Awo_c04680	10.9337	9.74051	-0.146683	0.900691	9.72768	5.73924	108.353	182.479	0.731627	0.0166425	0.918699	ABC-type iron %28III%29 transport system%2C periplasmic binding protein
454	548019	548759	+	Awo_c04690	17.9649	7.97269	-1.04615	0.24529	13.1204	8.73995	104.518	195.937	0.905404	0.00242246	2.07868	hypothetical protein
455	548844	550124	+	Awo_c04700	8.0863	9.04611	0.133485	0.912594	11.4243	6.52826	147.452	243.89	0.694406	0.0171751	0.564167	putative internalin like protein
456	550689	550868	+	Awo_c04710	5.27344	0.551047	-1.89591	0.169021	1.23294	0	2.40252	0.802102	-0.785773	0.605587	1.67581	hypothetical protein
457	551037	552398	+	Awo_c04720	42.8921	36.9075	-0.212362	0.739019	22.5963	6.92611	323.241	284.864	-0.186609	0.423675	0.0344583	phage protein
458	552529	553488	+	Awo_c04730	31.6061	31.1677	-0.0203584	0.978062	17.119	5.18244	169.002	146.948	-0.209015	0.493912	-0.181587	hypothetical protein
459	553657	555180	+	Awo_c04740	158.419	280.213	0.811036	0.00683342	75.0797	20.4894	1175.46	894.047	-0.398582	0.0129332	-1.21757	transcriptional regulator
460	555397	555852	+	Awo_c04750	16.6284	23.109	0.452104	0.579299	86.2731	35.9209	404.897	466.19	0.200198	0.368087	-0.27144	putative glyoxalase%2Fbleomycin resistance protein%2Fdioxygenase
461	556086	556322	+	Awo_c04760	10.2309	6.26221	-0.607304	0.58851	21.1855	8.36371	64.873	70.1434	0.121078	0.826891	0.82088	hypothetical protein
462	556430	557002	+	Awo_c04770	32.7665	20.4398	-0.645769	0.346173	34.3689	11.0457	204.774	188.632	-0.116865	0.685137	0.562383	DJ-1 family protein
463	557153	557743	+	Awo_c04780	39.727	15.802	-1.25384	0.0453743	16.8742	6.48304	103.628	109.066	0.086067	0.824048	1.4038	putative helix-turn-helix domain protein
464	557949	558227	+	Awo_c04790	20.9884	6.23354	-1.56266	0.06682	37.0509	11.8348	107.464	97.5978	-0.124109	0.748813	1.61253	TfoX domain-containing protein
465	558279	559211	+	Awo_c04800	102.52	20.8475	-2.22294	1.07933e-06	16.9492	4.91928	162.145	131.647	-0.293039	0.335507	1.99734	hypothetical protein
466	559384	560379	-	Awo_c04810	150.963	84.2849	-0.826415	0.0168088	70.7299	35.5274	727.675	1021.96	0.491034	0.00993583	1.33082	hypothetical protein
467	560689	561213	+	Awo_c04820	73.7954	81.2143	0.133117	0.784328	38.3207	52.3854	212.916	787.951	1.90034	1.22309e-21	1.74962	hypothetical protein
468	561600	562583	+	Awo_c04830	84.8707	169.815	0.979004	0.00391221	20.2295	31.1733	211.828	916.267	2.11507	1.51678e-35	1.11225	D-alanyl-D-alanine carboxypeptidase DacB1
469	562718	563494	-	Awo_c04840	83.3944	269.635	1.65967	5.61167e-07	5.48896	16.8697	46.3902	371.587	3.05436	3.22881e-23	1.30883	lipolytic protein%2C G-D-S-L family
470	563689	564690	-	Awo_c04850	82.866	343.542	2.01977	1.74925e-11	8.44283	21.2118	89.5614	613.666	2.80175	5.67311e-37	0.724869	ABC transport system permease protein
471	564704	565618	-	Awo_c04860	85.7151	477.702	2.43852	2.18185e-17	20.2211	50.1914	186.907	1302.63	2.78263	3.43284e-63	0.322542	ABC transport system ATPase component
472	565986	566723	+	Awo_c04870	43.5948	26.1796	-0.705071	0.249891	88.9535	14.4811	688.716	318.344	-1.10985	2.51904e-08	-0.377607	hypothetical protein
473	566958	567575	+	Awo_c04880	14.66	9.56849	-0.540024	0.580633	68.6489	14.8009	432.955	261.334	-0.725969	0.0005082	-0.112805	putative P-loop ATPase
474	567865	569271	+	Awo_c04890	27.2824	31.2537	0.179381	0.807635	36.3734	9.66476	527.861	397.646	-0.409668	0.0348496	-0.60473	Na%2B-dependent transporter
475	569655	571373	+	Awo_c04900	45.5633	24.8481	-0.836075	0.147421	39.9444	9.6404	695.041	474.587	-0.54412	0.00612021	0.324308	multidrug ABC transport system ATP-binding and permease protein
476	571375	573141	+	Awo_c04910	88.5244	89.273	0.0136117	0.977956	28.1655	5.43471	502.552	272.03	-0.887692	1.67519e-05	-0.897655	multidrug ABC transport system ATP-binding and permease protein
477	573512	575107	+	Awo_c04920	119.846	90.0884	-0.397008	0.360179	300.067	133.994	4725.01	6074.1	0.35882	0.0368284	0.774116	gluthation ABC transport system substrate binding protein GsiB
478	575222	576208	+	Awo_c04930	24.7855	29.1992	0.226427	0.76072	94.5124	61.935	983.382	1806.13	0.864795	9.40481e-07	0.640644	gluthation ABC transport system permease protein GsiC
479	576205	577080	+	Awo_c04940	14.344	8.03003	-0.734591	0.471537	63.7032	38.0055	586.518	968.891	0.707673	0.000552331	1.56113	gluthation ABC transport system permease protein GsiD
480	577150	578871	+	Awo_c04950	28.8278	23.453	-0.276568	0.732397	75.0494	77.0021	1297.28	3806.83	1.54085	1.73951e-22	1.85079	gluthation ABC transport system ATP-binding protein GsiA
481	578915	579784	+	Awo_c04960	39.6561	16.9328	-1.15599	0.0663282	238.079	133.114	2141.7	3437.13	0.675708	0.000107831	1.91017	methyltransferase type 11
482	579845	580357	+	Awo_c04970	43.1718	31.225	-0.444994	0.473117	354.426	143.508	1866.19	2164.39	0.209864	0.229599	0.681249	putative flavodoxin
483	580545	581369	+	Awo_c04980	105.189	332.903	1.64347	1.69876e-09	551.794	175.322	4648.37	4159.34	-0.161239	0.208649	-1.82249	metallo-beta-lactamase
484	581573	582064	+	Awo_c04990	208.165	1556.23	2.87897	7.6211e-40	770.589	247.207	3885.72	3538.39	-0.134714	0.333446	-3.03735	putative flavoredoxin
485	582515	583612	+	Awo_c05000	1.54716	2.89858	0.467729	0.774135	26.9422	1.41431	334.073	45.725	-2.80569	3.87027e-13	-3.77483	Fe%28III%29 ABC transport system permease protein MtsB
486	583609	584361	+	Awo_c05010	2.53139	0	-1.59748	0.26805	18.9835	1.42267	156.882	30.9571	-2.22466	2.05395e-06	NA	Fe%28III%29 ABC transport system ATP binding protein MtsA
487	584385	585488	+	Awo_c05020	7.59418	6.20487	-0.247957	0.84721	91.0176	5.69881	1085.18	179.478	-2.5601	1.02952e-23	-2.30456	Fe%28III%29 ABC transport system periplasmic binding protein MtsC
488	585660	586079	+	Awo_c05030	179.477	147.436	-0.280279	0.411065	96.5052	21.0544	643.197	397.793	-0.687105	0.000179415	-0.409532	hypothetical protein
489	586183	586494	+	Awo_c05040	250.243	683.274	1.43225	8.1457e-07	322.375	149.083	1102.93	1505.22	0.450261	0.0121129	-1.00049	thioredoxin
490	586760	587434	-	Awo_c05050	57.2343	33.8369	-0.72662	0.170327	195.581	19.0498	1312.44	366.628	-1.83806	2.67593e-23	-1.08158	transcriptional regulator Crp%2FFnr family
491	587547	588764	+	Awo_c05060	99.6705	124.241	0.311699	0.420988	58.8869	19.0778	734.417	667.173	-0.13667	0.440009	-0.456437	acetyltransferase GNAT family
492	589014	589580	-	Awo_c05070	71.0897	22.644	-1.59158	0.00178458	17.3196	8.94171	99.518	145.374	0.52677	0.0992337	2.19725	putative membrane protein
493	589604	589768	-	Awo_c05080	32.1673	20.8475	-0.580857	0.4118	104.546	48.9975	176.017	229.96	0.372191	0.166522	1.01139	putative membrane protein
494	589778	590323	-	Awo_c05090	90.7398	55.1494	-0.698677	0.108109	49.1362	17.6695	278.558	291.58	0.0564562	0.835223	0.784305	redoxin domain protein
495	590334	591005	-	Awo_c05100	72.9165	48.1355	-0.577763	0.274993	18.2796	7.10411	137.341	150.664	0.119524	0.737977	0.73271	putative cytochrome c biogenesis protein%2C transmembrane region
496	591046	591285	-	Awo_c05110	30.6219	7.88668	-1.79566	0.0145969	20.2687	6.4472	50.0286	46.7658	-0.135913	0.83224	1.85977	putative 4Fe-4S ferredoxin iron-sulfur binding domain protein
497	591955	592779	+	Awo_c05120	71.3694	72.3116	0.0165597	0.975687	94.1343	34.5918	800.414	826.513	0.046177	0.798894	0.0273682	hydroxyethylthiazole kinase ThiM
498	592766	593404	+	Awo_c05130	70.4197	104.53	0.557632	0.189809	155.194	50.8483	1029.68	970.282	-0.0856041	0.605564	-0.655592	thiamine-phosphate pyrophosphorylase ThiE2
499	593401	594042	+	Awo_c05140	76.7827	144.715	0.899079	0.0119627	138.858	48.5905	945.319	926.43	-0.0268615	0.884627	-0.943486	putative haloacid dehalogenase%2C IA family protein
500	594039	594836	+	Awo_c05150	89.298	128.241	0.514822	0.163613	175.052	35.9322	1408.25	818.319	-0.784905	1.33277e-06	-1.30533	phosphomethylpyrimidine kinase ThiD
501	594880	595926	+	Awo_c05160	95.7681	235.928	1.28234	1.41901e-05	115.194	40.0166	1208.48	1183.91	-0.034465	0.854929	-1.33037	multidrug resistance efflux transporter EmrE
502	596062	596727	-	Awo_c05170	26.5088	9.07478	-1.42098	0.0630632	7.10529	3.16172	48.0539	60.8178	0.31633	0.514864	1.88638	transcriptional regulator TetR family
503	597007	597891	+	Awo_c05180	34.4535	50.0117	0.517179	0.370841	11.8227	14.0821	111.688	361.216	1.68317	3.53102e-13	1.15578	methyltransferase 2 MttA1
504	598005	598634	+	Awo_c05190	15.7495	48.9096	1.55893	0.0108066	22.2947	35.9427	143.387	645.486	2.14657	2.71312e-29	0.535666	corrinoid protein MttC1
505	598933	599913	+	Awo_c05200	10.8283	50.276	2.09552	0.000367038	4.87599	21.4102	54.6404	694.866	3.55846	4.04832e-51	1.45364	methyltransferase 1 MttB2
506	600298	600759	+	Awo_c05210	18.6677	1.68181	-2.81564	0.00508477	27.5286	4.58386	132.615	63.4018	-1.0426	0.00288479	2.40781	transcriptional regulator MarR family
507	601086	601688	+	Awo_c05220	20.8831	1.73915	-2.94915	0.00294522	3.93415	1.62643	28.0964	29.0281	0.0303841	0.96805	3.63295	cytidylate kinase CmpK
508	601685	603061	+	Awo_c05230	135.25	3.39229	-4.94177	1.33849e-15	6.42677	1.45799	92.0402	57.7871	-0.656008	0.10299	4.64571	multi antimicrobial extrusion protein MatE2
509	603104	603682	-	Awo_c05240	45.0384	33.4579	-0.418989	0.509734	191.138	15.2167	1100.47	249.094	-2.14156	4.42965e-28	-1.71454	glutamine amidotransferase subunit PdxT
510	603694	604566	-	Awo_c05250	106.702	56.7389	-0.892432	0.0281969	131.679	16.3378	1159.22	406.053	-1.51217	2.2409e-20	-0.602246	pyridoxine biosynthesis protein PdxS
511	604839	605972	+	Awo_c05260	244.808	364.3	0.561557	0.0769296	39.4209	59.5287	476.793	1917.31	2.00974	2.5189e-30	1.43417	response regulator
512	606000	610397	+	Awo_c05270	447.383	1139.13	1.33516	4.61821e-09	26.0338	48.23	1198.01	6027.4	2.32939	1.92217e-56	0.982555	sensor histidine kinase
513	610617	611048	+	Awo_c05280	22.2541	4.02935	-2.14876	0.0175243	17.0225	4.4563	86.7338	65.0365	-0.380062	0.408009	2.05011	hypothetical protein
514	611074	611616	+	Awo_c05290	20.6362	23.8321	0.202297	0.807635	25.5503	6.92914	142.224	113.345	-0.331717	0.306601	-0.535169	RNA polymerase ECF-like sigma factor
515	611613	611885	+	Awo_c05300	8.71827	7.30696	-0.198349	0.878375	27.3973	10.2474	76.0341	79.7434	0.0591606	0.89473	0.323488	hypothetical protein
516	611889	612458	+	Awo_c05310	7.24191	8.58107	0.212528	0.869823	31.54	11.2257	189.504	184.113	-0.0398069	0.898166	-0.28642	hypothetical protein
517	613022	613849	+	Awo_c05320	66.2358	46.39	-0.499597	0.312944	25.5254	9.71619	231.01	232.661	0.0130353	0.96415	0.524072	S-adenosylmethionine decarboxylase SpeD
518	613972	615465	+	Awo_c05330	131.943	187.334	0.500563	0.12182	40.3471	20.0091	614.28	847.433	0.459715	0.00631	-0.0414943	arginine decarboxylase SpeA
519	615467	616318	+	Awo_c05340	88.2067	99.0422	0.167672	0.713852	45.1856	23.3807	392.029	561.687	0.508956	0.0470155	0.351649	spermidine synthase SpeE
520	616308	617156	+	Awo_c05350	74.5673	86.1961	0.205075	0.664967	88.6429	43.3428	759.679	1040.8	0.446823	0.0385785	0.245153	agmatinase SpeB
521	617398	618597	+	Awo_c05360	197.195	366.619	0.885581	0.00084054	83.8552	50.5135	1036.27	1720.03	0.729823	7.06176e-07	-0.163631	saccharopine dehydrogenase Sdh
522	618600	619736	+	Awo_c05370	165.659	471.65	1.49613	4.8734e-10	91.435	41.6219	1076.06	1389.63	0.364291	0.0295397	-1.14056	carboxynorspermidine decarboxylase NspC
523	620055	620624	+	Awo_c05380	65.1099	68.0465	0.0631674	0.909212	131.576	29.4943	811.65	539.451	-0.588955	0.000316258	-0.65301	methyltransferase type 11
524	620648	621037	+	Awo_c05390	67.8192	44.0998	-0.606074	0.218463	194.37	72.0189	792.425	827.568	0.0630946	0.789772	0.683526	thioesterase superfamily protein
525	621117	621806	-	Awo_c05400	71.9323	32.5915	-1.10324	0.0246875	36.4073	7.27522	255.15	146.293	-0.796539	0.00232927	0.339654	hypothetical protein
526	621827	622534	-	Awo_c05410	46.4059	5.62515	-2.79704	5.03804e-05	10.1629	1.18797	74.8325	25.5506	-1.49171	0.00226561	1.49404	transcriptional regulator XRE family
527	623450	624088	+	Awo_c05420	4.88665	2.89858	-0.52769	0.72221	2.17955	5.59295	13.9124	101.253	2.75819	2.65758e-10	3.61702	corrinoid protein MttC2
528	624119	625582	+	Awo_c05430	15.4335	36.3278	1.16802	0.0736159	2.43805	3.83599	36.0406	162.487	2.12917	2.53661e-10	0.937624	methyltransferase 1 MttB3
529	625656	627137	+	Awo_c05440	12.5862	37.8663	1.49542	0.0191292	3.7579	4.7358	56.9288	202.359	1.80131	1.6906e-09	0.240611	methyltransferase 1 MttB4
530	627201	628805	+	Awo_c05450	16.9807	50.62	1.49812	0.0100442	4.59638	16.0528	76.5005	734.413	3.27635	1.22459e-56	1.68724	choline%2Fcarnitine%2Fbetaine transporter OpuD1
531	629201	629839	+	Awo_c05460	3.69176	26.9027	2.47573	0.00438631	3.44277	12.5023	22.7872	229.661	3.30465	1.57908e-25	0.467842	corrinoid protein MttC3
532	629873	631357	+	Awo_c05470	9.56265	76.7073	2.82207	3.64457e-06	2.33993	8.76358	36.1961	382.192	3.39522	3.36921e-39	0.396512	methyltransferase 1 MttB5
533	631499	633502	+	Awo_c05480	5.16811	34.9327	2.47788	0.00150877	0.749828	3.83267	14.1441	228.234	3.76357	6.24195e-24	1.25537	hydantoinase%2Foxoprolinase HyuA
534	633507	634868	+	Awo_c05490	4.18388	45.2242	3.08045	4.2138e-05	0.931299	3.99764	13.1764	155.03	3.52803	2.31669e-19	0.122331	uroporphyrinogen decarboxylase UroD1
535	634993	636813	+	Awo_c05500	19.7227	25.6859	0.355182	0.659871	4.60531	3.23642	87.3899	166.142	0.920547	0.00347667	0.545765	corrinoid activation%2Fregeneration protein
536	636832	637323	+	Awo_c05510	20.075	18.2642	-0.132603	0.887969	35.1565	9.02165	187.96	129.24	-0.516231	0.10488	-0.403989	YbaK-like protein
537	637328	637972	+	Awo_c05520	26.2982	29.0208	0.126093	0.877523	31.0753	4.95095	209.697	94.1812	-1.12958	0.00012025	-1.29692	putative B12-dependend methionine synthase
538	637984	638946	+	Awo_c05530	48.5868	71.5885	0.544984	0.251301	70.0933	12.0672	694.582	332.218	-1.05185	2.01468e-08	-1.62318	cobalamin synthesis protein%2FP47K family protein
539	639163	639666	-	Awo_c05540	5.87089	0.579717	-2.00723	0.139686	2.08633	0.127632	11.3159	1.81235	-2.03636	0.0779248	0.697745	hypothetical protein
540	639648	641177	-	Awo_c05550	14.028	2.23286	-2.14404	0.042305	4.02742	0.468873	60.3375	20.144	-1.54511	0.00573668	1.06864	K%2B uptake protein%2C membrane subunit TrkH1
541	641267	641953	-	Awo_c05560	9.84411	0	-3.44543	0.0071246	3.71532	0.428942	25.7317	8.25965	-1.51993	0.0579293	NA	K%2B uptake protein%2C NAD-binding subunit TrkA1
542	641950	642603	-	Awo_c05570	13.9572	7.80067	-0.72388	0.479641	11.0642	2.19573	71.7703	40.288	-0.832031	0.0792409	0.00630014	K%2B uptake protein%2C NAD-binding subunit TrkA2
543	642817	643527	+	Awo_c05580	93.273	64.8326	-0.514626	0.235131	107.653	19.6816	816.458	405.936	-1.00783	1.92033e-08	-0.483386	putative NADPH-dependent FMN reductase
544	643531	644892	-	Awo_c05590	200.923	12.2664	-3.88768	2.00876e-18	9.71155	1.80425	133.582	70.2654	-0.922872	0.00791646	3.10702	hypothetical protein
545	644885	645382	-	Awo_c05600	53.9656	5.10277	-3.14638	2.58968e-06	13.0713	4.33787	64.4843	64.5897	-0.0127717	0.979762	3.40504	hypothetical protein
546	645813	646199	+	Awo_c05610	3.12884	1.71048	-0.547936	0.724937	1.85011	0.360402	9.10732	3.83285	-1.01167	0.387277	-0.377385	TPR domain containing protein
547	646406	648478	+	Awo_c05620	16.4178	6.23354	-1.22244	0.19178	3.93148	1.53881	82.6612	90.7647	0.135685	0.739042	1.53206	potassium-transporting ATPase B chain
548	648889	651600	+	Awo_c05630	115.422	123.167	0.0899495	0.833123	49.6654	15.045	1351.86	1159.95	-0.224396	0.149591	-0.314584	sensor protein KdpD
549	651593	652291	+	Awo_c05640	23.3437	7.85801	-1.41326	0.0833193	23.2667	6.57604	158.071	132.032	-0.275468	0.419725	1.31112	DNA-binding response regulator KdpE
550	652681	654588	+	Awo_c05650	238.084	192.351	-0.304278	0.330786	101.554	22.4562	1904.96	1229.49	-0.631477	0.000640774	-0.323964	diguanylate cyclase and metal dependent phosphohydrolase
551	654632	656128	-	Awo_c05660	211.508	230.052	0.118631	0.74907	35.8202	26.1834	550.875	1141.08	1.0411	5.67976e-11	0.929356	diguanylate cyclase containing PAS%2FPAC sensor
552	656100	657275	-	Awo_c05670	261.925	298.104	0.182954	0.596326	58.4491	45.6611	709.658	1542.31	1.1214	3.33915e-14	0.933237	alcohol dehydrogenase%2C iron-type
553	657511	659268	+	Awo_c05680	39.3056	9.01744	-1.9763	0.00311549	8.44161	1.09617	150.246	54.3705	-1.45325	3.97845e-05	0.657514	diguanylate cyclase%2Fphosphodiesterase
554	659537	661144	-	Awo_c05690	85.5027	81.4787	-0.0681577	0.897916	18.7901	6.85126	302.622	317.694	0.0580104	0.824048	0.13967	transposase ISCpe5
555	661431	662027	+	Awo_c05700	42.7505	9.56849	-2.01488	0.00188901	23.5433	5.17947	142.147	87.6172	-0.70281	0.0423366	1.46148	hypothetical protein
556	662126	662638	+	Awo_c05710	59.1337	15.716	-1.81639	0.00112903	79.6197	12.5173	429.738	189.759	-1.16584	9.13205e-08	0.732453	hypothetical protein membrane protein
557	662622	663278	+	Awo_c05720	236.391	93.9108	-1.31145	1.87521e-05	309.305	81.7466	2783.97	2865.59	0.0406313	0.838741	1.3735	accessory gene regulator B
558	663505	665193	+	Awo_c05730	117.879	19.8314	-2.48928	2.11094e-08	25.0716	3.51786	422.795	169.051	-1.31655	8.07829e-09	1.24895	GGDEF%2FHD domain protein
559	665536	665853	+	Awo_c05740	81.9853	31.7474	-1.32667	0.00388038	78.8578	13.7537	269.531	134.2	-0.988754	0.000160896	0.362663	putative cupin 2 conserved barrel domain protein
560	665953	666744	+	Awo_c05750	276.757	144.416	-0.928705	0.00109042	143.931	22.697	1174.58	523.195	-1.15774	7.40188e-13	-0.228337	amino acid ABC transport system substrate binding protein
561	666753	667538	+	Awo_c05760	119.253	102.084	-0.222585	0.594647	228.882	46.4781	1841.65	1041.67	-0.819023	1.15041e-09	-0.597821	amino acid ABC transport system permease protein
562	667510	668244	+	Awo_c05770	111.763	68.3682	-0.693061	0.0758578	177.535	28.4538	1352.7	611.97	-1.13644	1.36428e-13	-0.435262	amino acid ABC transport system ATP-binding protein
563	668417	669103	+	Awo_c05780	139.151	53.1459	-1.36044	0.00018703	178.202	30.9214	1277.43	627.129	-1.02387	2.14706e-11	0.3622	zinc finger CDGSH-type domain protein
564	669253	671658	+	Awo_c05790	391.23	233.001	-0.740971	0.00377393	74.167	14.6033	1831.45	1017.43	-0.845328	2.94721e-10	-0.10038	diguanylate cyclase and metal dependent phosphohydrolase
565	671945	673204	+	Awo_c05800	195.617	84.3423	-1.1971	0.00022923	90.9676	26.3409	1169.23	945.681	-0.305868	0.0387952	0.907567	UV damage endonuclease UvdE
566	673288	673713	+	Awo_c05810	118.972	105.741	-0.168567	0.681705	222.355	126.707	971.851	1568.38	0.684482	1.21763e-06	0.860555	hypothetical protein
567	673751	674752	+	Awo_c05820	154.094	191.386	0.307377	0.360774	211.907	107.572	2161.58	3094.74	0.514973	4.21023e-05	0.205059	putative diguanylate cyclase containing PAS%2FPAC sensor
568	674793	676724	+	Awo_c05830	365.247	303.682	-0.264633	0.34051	90.2937	47.6715	1818.98	2706.26	0.567575	5.63621e-05	0.83948	diguanylate cyclase and metal dependent phosphohydrolase
569	676789	677619	+	Awo_c05840	159.298	157.412	-0.0183913	0.963439	48.9786	22.379	441.086	585.028	0.395082	0.0410966	0.424633	MCP methyltransferase%2C CheR-type
570	677704	680694	+	Awo_c05850	466.36	812.21	0.794403	0.000196232	76.2443	37.9634	2307.58	3281.05	0.503654	0.000274406	-0.292633	sensor histidine kinase
571	680711	682582	+	Awo_c05860	285.721	753.624	1.3889	1.35065e-10	105.649	71.2777	2025.21	3806.45	0.907308	4.91801e-13	-0.488868	diguanylate cyclase and metal dependent phosphohydrolase
572	682652	683233	+	Awo_c05870	216.006	511.558	1.23101	4.93993e-07	218.321	227.269	1446.4	4148.16	1.51673	3.19304e-38	0.276184	carbonic anhydrase CynT
573	683314	684537	+	Awo_c05880	358.078	1593.44	2.1379	1.9581e-26	518.725	404.34	6460.8	14122.4	1.1253	1.57196e-20	-1.0256	proteinase inhibitor I4%2C serpin
574	684926	685756	+	Awo_c05890	94.6423	79.2968	-0.250217	0.573101	190.217	26.0012	1761.97	668.275	-1.39433	1.5173e-23	-1.14345	undecaprenyl-diphosphatase UppP
575	685846	686670	+	Awo_c05900	218.361	222.066	0.0232881	0.94736	266.785	46.9919	2280.65	1120.64	-1.0212	5.61667e-15	-1.04939	nitroreductase family protein fused to ferredoxin domain protein
576	686826	687443	+	Awo_c05910	34.0667	34.56	0.0212679	0.97635	58.3901	8.48828	384.976	156.542	-1.28368	3.82138e-08	-1.31895	ABC transport system ATP-binding protein
577	687443	688216	+	Awo_c05920	33.1515	49.0019	0.551231	0.353597	32.3109	5.63352	265.814	127.22	-1.0444	8.55111e-05	-1.62685	ABC transport system permease protein
578	688322	689590	+	Awo_c05930	612.863	501.941	-0.285609	0.303351	469.518	91.2968	6132.01	3333.87	-0.876856	5.08749e-13	-0.591118	methylthioribose kinase MtnK1
579	690114	690533	+	Awo_c05940	241.249	1795.39	2.87539	6.03273e-48	260.204	535.637	1151.61	6656.77	2.52725	4.34734e-66	-0.364532	hypothetical protein
580	690685	691449	-	Awo_c05950	27.4913	2.2902	-3.05909	0.000724788	1.56106	0.287092	11.8971	7.2494	-0.643547	0.525228	2.87076	putative ABC transport system permease protein
581	691598	692311	-	Awo_c05960	31.0069	2.26153	-3.24567	0.000206492	2.8953	0.765274	21.3531	15.6867	-0.400463	0.616795	3.33232	putative ABC transport system ATP-binding protein
582	692380	692877	-	Awo_c05970	57.3396	14.6999	-1.86465	0.000965565	17.5233	4.381	98.5902	66.4325	-0.548234	0.159271	1.39417	transcriptional regulator PadR family protein
583	693087	694007	-	Awo_c05980	137.956	248.889	0.841874	0.00332344	163.413	52.0564	1517.73	1357.21	-0.163604	0.296818	-1.01258	homoserine O-succinyltransferase MetA
584	694226	695509	-	Awo_c05990	155.99	312.247	0.992341	0.000340432	126.241	57.9566	1722.82	2174.46	0.333583	0.029512	-0.665356	O-acetylhomoserine%2FO-acetylserine sulfhydrylase CysD
585	696101	697111	+	Awo_c06000	6440.6	3873.67	-0.729357	0.000158443	2141.28	442.727	21288.5	12828.7	-0.727862	6.60632e-05	0.00279512	3-deoxy-7-phosphoheptulonate synthase AroF
586	697111	698004	+	Awo_c06010	4612.56	2678.99	-0.77902	0.000141134	955.083	250.6	8810.26	6553.29	-0.426438	0.000121762	0.356913	prephenate dehydrogenase TyrA
587	698209	698796	+	Awo_c06020	1474.12	1092.5	-0.429563	0.0356854	961.909	129.733	5764.8	2189.86	-1.39365	5.03069e-34	-0.964213	hypothetical protein membrane protein
588	698920	699702	-	Awo_c06030	640.109	1540.63	1.25599	8.45838e-08	794.406	250.945	6308.1	5614.53	-0.168242	0.169004	-1.43517	hypothetical protein
589	699787	700290	-	Awo_c06040	1958.95	2146.44	0.131105	0.610564	2407.17	635.624	12249.7	9098.33	-0.428648	0.000108449	-0.56094	hypothetical protein membrane protein
590	700855	701433	+	Awo_c06050	98.2632	10.7566	-3.05652	1.72275e-09	30.1694	19.9458	174.622	328.477	0.895997	7.49359e-05	4.10299	anthranilate synthase%2C component II
591	701427	702797	+	Awo_c06060	167.555	82.1157	-1.0067	0.00449443	59.3984	47.0819	824.749	1835.98	1.14992	4.24423e-18	2.18343	para-aminobenzoate synthase%2C component I
592	702909	703715	+	Awo_c06070	96.1169	63.3228	-0.584683	0.172315	51.207	46.0037	432.805	1059.5	1.29828	4.92066e-15	1.89366	aminodeoxychorismate lyase PabC1
593	704101	704679	+	Awo_c06080	66.6916	94.8122	0.50045	0.239463	138.788	40.3641	833.19	675.793	-0.306833	0.0754667	-0.809631	putative metal dependent phosphohydrolase%2C HDIG domain protein
594	704669	706003	+	Awo_c06090	156.836	267.59	0.761734	0.00648186	138.58	33.7189	1891.4	1286.55	-0.556143	3.48785e-05	-1.32671	poly%28A%29 polymerase
595	705997	706773	+	Awo_c06100	72.1775	43.8991	-0.695285	0.145404	41.8112	6.05999	337.618	135.302	-1.31593	7.13904e-08	-0.601856	Mg-dependent deoxyribonuclease TatD family
596	707290	707793	-	Awo_c06120	1249.73	1754.59	0.484918	0.0712147	4130.59	610.789	21333.9	8829.39	-1.27085	1.17902e-33	-1.76228	nitroreductase family protein
597	707960	708646	+	Awo_c06130	47.0052	15.2223	-1.54187	0.00929603	44.9118	7.1822	322.739	144.866	-1.13846	4.15301e-06	0.470983	holo-%5Bacyl-carrier-protein%5D synthase Sfp
598	708661	709251	+	Awo_c06140	26.4017	6.78459	-1.76509	0.0268813	31.8719	5.5129	196.671	93.3791	-1.06806	0.000429073	0.885691	chromate transporter ChrA1
599	709248	709832	+	Awo_c06150	19.336	5.10277	-1.68869	0.0583745	42.0758	8.17133	250.928	136.698	-0.872787	0.000768546	1.04565	chromate transporter ChrA2
600	710064	710948	+	Awo_c06160	46.4767	2.81258	-3.61126	2.50927e-06	222.04	3.20767	1999.82	82.0025	-4.60271	1.09873e-97	-0.561516	putative FMN-binding domain protein
601	711191	711694	+	Awo_c06170	207.921	436.526	1.05712	3.24556e-05	145.422	307.696	793.063	4617.67	2.54183	5.61909e-67	1.47163	acetyltransferase GNAT family
602	711776	713011	-	Awo_c06180	171.921	301.605	0.799165	0.00485688	143.694	45.9877	1822.37	1651.47	-0.145031	0.420898	-0.952982	alcohol dehydrogenase%2C iron-type
603	713077	713844	-	Awo_c06190	154.831	969.475	2.61205	4.47283e-20	90.3804	81.6203	708.412	1793.43	1.33546	1.65848e-23	-1.30645	Sel1 repeat family protein
604	714131	714982	-	Awo_c06200	384.024	3223	3.04192	4.99631e-41	59.1009	144.998	540.935	3546.57	2.71658	7.5207e-60	-0.35624	pyruvate:ferredoxin oxidoreductase%2C beta subunit PorB
605	714984	716660	-	Awo_c06210	939.055	5666.26	2.57223	4.59709e-32	230.04	242.607	4047.91	11780.4	1.53887	2.35496e-35	-1.05198	pyruvate:ferredoxin oxidoreductase%2C alpha subunit PorA
606	717382	718521	+	Awo_c06220	926.672	1461.96	0.653666	0.00111163	958.683	246.858	11273.1	8001.05	-0.492818	8.37103e-05	-1.1524	alcohol dehydrogenase%2C iron-type
607	718657	719517	-	Awo_c06230	101.219	4.52306	-4.19157	6.33582e-12	3.10061	1.29385	26.8948	33.3939	0.301887	0.638056	4.7963	transcriptional regulator LysR family
608	719635	720405	+	Awo_c06240	96.7523	70.8304	-0.441863	0.301893	124.697	27.5824	1001.94	612.686	-0.702063	1.78585e-05	-0.259654	trans-aconitate 2-methyltransferase Tam
609	720476	720967	+	Awo_c06250	62.7202	73.557	0.223489	0.647859	81.1154	24.7328	413.04	347.372	-0.238448	0.278151	-0.479733	putative membrane protein
610	720964	721515	+	Awo_c06260	59.3807	63.2305	0.0840521	0.890597	141.904	35.0697	851.386	582.145	-0.540752	0.00199141	-0.639062	putative membrane protein
611	721602	721910	-	Awo_c06270	340.077	1060.16	1.62593	8.58641e-13	591.337	637.036	2149.54	6280.11	1.5439	6.97781e-44	-0.0935819	hypothetical protein
612	722062	722376	-	Awo_c06280	125.755	184.872	0.551205	0.0977731	340.773	177.532	1157.06	1682.05	0.536811	6.74919e-05	-0.016155	hypothetical protein
613	722469	724610	+	Awo_c06290	69.5045	50.3333	-0.450886	0.356424	15.7606	2.85854	345.179	174.519	-0.973536	2.25772e-05	-0.518372	ATP-dependent DNA helicase PcrA2
614	724726	725661	+	Awo_c06300	36.5273	18.1496	-0.950479	0.144962	43.8475	36.822	408.027	992.806	1.26703	4.22117e-07	2.29189	transcriptional regulator LysR family
615	726161	728812	+	Awo_c06310	38.3905	52009.3	10.3202	0	20.3282	3703.32	561.424	284874	8.97554	0	-1.41679	bifunctional acetaldehyde-CoA%2Falcohol dehydrogenase
616	729286	730515	+	Awo_c06320	539.117	287.007	-0.898797	0.000674158	132.899	62.7509	1664.42	2211.03	0.409552	0.00282621	1.31921	phenylacetate-CoA ligase PaaK2
617	730648	730842	+	Awo_c06330	202.85	68.1962	-1.53995	8.0231e-06	634.974	249.064	1289.26	1425.47	0.139603	0.443341	1.71753	hypothetical protein
618	730920	732257	+	Awo_c06340	349.914	602.806	0.779351	0.000853418	220.817	177.163	2964.18	6733.18	1.17877	7.01207e-22	0.39896	enolase Eno
619	732291	733724	+	Awo_c06350	655.043	1235.76	0.91043	4.42287e-06	215.691	196.567	3151.75	8019.95	1.3457	6.78057e-35	0.431704	extradiol ring-cleavage dioxygenase%2C class III protein%2C subunit B
620	733728	734828	-	Awo_c06360	213.155	39.4621	-2.38519	3.08718e-12	35.8412	7.95644	419.433	256.607	-0.69646	0.00110028	1.72449	A%2FG-specific adenine glycosylase MutY
621	735128	736204	+	Awo_c06370	1435.19	622.799	-1.1972	1.46481e-09	745.231	159.175	8135.88	4878.37	-0.736726	2.2557e-11	0.466502	3D%2FG5 domain protein
622	736497	737585	+	Awo_c06380	156.445	60.4529	-1.34319	0.000158205	79.2528	9.73071	872.067	301.469	-1.5236	2.97137e-18	-0.160651	branched-chain amino acid aminotransferase BcaT1
623	737962	738792	+	Awo_c06410	14.5546	4.60907	-1.40135	0.176676	2.37731	0.638092	22.0127	16.9051	-0.318617	0.690218	1.27805	hypothetical protein
624	738896	740167	+	Awo_c06420	33.0117	15.251	-1.04107	0.125369	6.20219	4.66376	82.3909	168.518	1.03253	0.000750579	2.14642	recombinase
625	740646	742121	+	Awo_c06430	556.259	760.112	0.446463	0.0722026	389.927	176.195	5946.63	7578.72	0.348452	0.006228	-0.100574	hypothetical protein
626	742225	743340	-	Awo_c06440	463.195	114.156	-1.99535	1.57866e-13	65.5501	35.4621	744.726	1126.08	0.595281	5.41937e-05	2.61714	hypothetical protein
627	743420	744379	-	Awo_c06450	129.942	3.44963	-4.87514	7.28956e-15	1.38143	0.803217	13.6414	23.3219	0.742918	0.330056	6.00898	tyrosine recombinase Xer
628	744871	746124	+	Awo_c06460	441.395	311.46	-0.498249	0.0465366	272.152	93.5882	3608.79	3448.47	-0.0655185	0.631746	0.437462	DNA %28cytosine-5-%29-methyltransferase Dcm
629	748377	749459	+	Awo_c06490	325.731	335.057	0.0397383	0.901812	84.1583	72.8388	934.001	2254.2	1.271	3.76114e-21	1.2304	response regulator receiver protein
630	749554	750000	+	Awo_c06500	93.2004	111.022	0.249866	0.549624	52.815	45.0162	243.95	593.816	1.26698	1.78828e-10	1.03099	DNA mismatch endonuclease Vsr
631	750102	750242	-	Awo_c06510	33.7145	0	-5.13472	3.36283e-06	0.553332	0	0.891406	0	-0.34591	0.801274	NA	hypothetical protein
632	751016	752008	+	Awo_c06520	11.3913	12.2951	0.0935401	0.933991	8.19526	1.46698	92.5836	42.3085	-1.10369	0.013111	-1.23996	hypothetical protein
633	752241	752714	+	Awo_c06530	2.91818	2.26153	-0.249455	0.882101	2.23102	0.135727	12.479	2.8226	-1.73596	0.113995	-1.77663	hypothetical protein
634	753297	753695	-	Awo_c06540	9.38652	13.6552	0.485772	0.630899	11.3696	6.88196	50.1092	80.6927	0.697538	0.0970965	0.146577	endoribonuclease%2C L-PSP family
635	754233	754406	+	Awo_c06550	0.984235	0	-0.537763	0.685087	0	0	0	0	NA	NA	NA	hypothetical protein
636	754458	755123	+	Awo_c06560	49.2896	39.7838	-0.292561	0.63527	119.861	35.7827	828.704	712.065	-0.216857	0.190426	0.0902565	hypothetical protein
637	755123	755692	+	Awo_c06570	59.17	131.433	1.12542	0.00222804	70.1361	26.6636	405.977	446.305	0.132578	0.556155	-1.01476	hypothetical protein
638	756225	756686	+	Awo_c06580	14.028	14.8146	0.0631144	0.949609	5.94657	7.13659	33.3286	111.472	1.74001	9.11856e-06	1.66314	hypothetical protein
639	756899	759043	+	Awo_c06590	253.027	273.53	0.110073	0.731953	50.2995	53.1051	1110.6	3256.42	1.55104	2.14967e-33	1.43953	peptidoglycan-binding protein YbfG
640	759129	759755	-	Awo_c06600	84.4822	39.9558	-1.04789	0.0193229	88.7182	22.322	567.77	407.388	-0.482502	0.0116443	0.601338	hypothetical protein
641	760239	760523	+	Awo_c06610	18.8093	4.49439	-1.79913	0.0483028	3.90826	1.7139	15.3079	16.6665	0.152315	0.876257	2.18792	putative inorganic pyrophosphatase
642	760557	761180	-	Awo_c06620	33.6109	1.10209	-4.01405	1.84438e-05	17.9877	4.42189	120.486	84.0178	-0.485832	0.265731	4.41051	hypothetical protein
643	761358	761948	-	Awo_c06630	28.4065	1.13076	-3.77766	7.87561e-05	4.50961	0.725354	34.0646	14.0825	-1.17797	0.0812553	3.37648	hypothetical protein
644	762309	762932	-	Awo_c06640	45.8793	3.39229	-3.39067	5.2962e-06	12.8456	3.45203	87.5447	65.6304	-0.40399	0.318874	3.34186	hypothetical protein
645	763110	763700	-	Awo_c06650	36.3184	7.27829	-2.12642	0.00335222	6.76938	3.11922	44.7985	59.9852	0.397248	0.405252	2.74019	hypothetical protein
646	763878	764468	-	Awo_c06660	32.8718	2.2902	-3.343	9.06391e-05	10.7316	4.36977	69.253	79.1442	0.204041	0.735895	4.03591	hypothetical protein
647	764961	765476	+	Awo_c06670	91.301	48.2725	-0.894012	0.0441766	98.5219	27.3832	532.588	420.612	-0.34273	0.0807268	0.5789	hypothetical protein C_GCAxxG_C_C family
648	765725	767131	+	Awo_c06680	346.188	412.605	0.252155	0.391388	168.886	47.0904	2437.03	1905.36	-0.35637	0.00755415	-0.60827	hypothetical protein DUF1214
649	767745	768557	+	Awo_c06690	146.358	381.224	1.36783	1.20317e-07	81.495	97.3442	700.511	2277.84	1.69937	6.50492e-37	0.320051	hypothetical protein DUF169
650	769160	770809	+	Awo_c06700	28.1613	10.2055	-1.35443	0.0680729	25.1586	7.43262	438.771	361.16	-0.2749	0.188813	1.18353	hypothetical protein
651	770902	771666	-	Awo_c06710	50.45	337.308	2.69947	8.42417e-18	255.971	53.3443	1979.25	1162.27	-0.768551	4.67199e-08	-3.50914	hypothetical protein DUF364
652	772259	772969	+	Awo_c06720	2.91818	9.68317	1.36909	0.234513	8.52824	6.3818	64.2911	135.002	1.04014	0.00261142	-0.660116	two-component system sensor histidine kinase response regulator
653	773015	774160	+	Awo_c06730	8.8944	14.8146	0.65784	0.500161	10.6162	6.34507	130.136	210.202	0.696994	0.0125035	-0.0442953	two-component system sensor histidine kinase
654	774352	775743	+	Awo_c06740	4.676	3.42096	-0.341771	0.814533	1.22433	0.403859	17.555	18.3316	0.0289414	0.973372	0.513326	glutamine synthetase GlnA3
655	775764	776861	+	Awo_c06750	3.90242	4.55173	0.165658	0.912244	1.56073	1.18496	18.4471	37.4044	1.00965	0.107361	0.797768	hypothetical protein
656	776932	777447	+	Awo_c06760	6.11783	1.71048	-1.30642	0.33243	2.58377	1.11142	14.649	20.1135	0.448792	0.575609	2.29598	AmiS%2FUreI transporter
657	777550	778467	+	Awo_c06770	5.27344	1.65314	-1.11308	0.430682	2.58273	1.28934	25.6547	33.4244	0.354648	0.575786	2.05521	molybdenum cofactor biosynthesis protein MoaA1
658	778496	780436	+	Awo_c06780	15.2229	23.1377	0.562619	0.47498	7.4651	2.37991	147.533	130.905	-0.18246	0.593124	-0.776518	molybdopterin oxidoreductase
659	780460	781206	+	Awo_c06790	5.94169	6.23354	0.0496524	0.971033	7.12263	2.82554	58.1696	60.4015	0.0609841	0.902849	-0.014858	glutamine amidotransferase type 1
660	781199	782182	+	Awo_c06800	16.5594	7.91535	-0.951931	0.303028	5.84641	1.94298	62.9761	56.5991	-0.135885	0.796434	0.910901	hypothetical protein
661	782332	784248	-	Awo_c06810	184.643	74.0794	-1.29585	7.10026e-05	22.9625	5.2465	477.835	293.717	-0.693908	0.000688536	0.615511	sensor diguanylate cyclase
662	784595	785125	+	Awo_c06820	58.4655	16.9901	-1.70243	0.0018255	78.2032	17.0085	421.634	257.709	-0.713504	0.000816808	1.07264	hypothetical protein
663	785188	785679	+	Awo_c06830	77.3093	13.6265	-2.39679	4.62976e-06	36.4761	6.06883	195.048	90.5565	-1.08379	0.000288081	1.39729	hypothetical protein
664	785767	786222	-	Awo_c06840	53.0522	15.6874	-1.66382	0.00445531	4.35391	0.893688	22.283	13.1027	-0.732944	0.3642	0.991734	hypothetical protein
665	786215	786673	-	Awo_c06850	71.3348	23.195	-1.56421	0.00164745	22.3785	5.26795	112.737	69.4328	-0.665611	0.0810407	0.921527	hypothetical protein
666	787094	788173	+	Awo_c06860	115.277	84.3136	-0.438845	0.286324	59.2286	13.6247	635.104	453.676	-0.491691	0.0539007	-0.0340671	methyltransferase 1 MttB6
667	788437	789366	+	Awo_c06870	27.7382	11.9734	-1.11817	0.140329	9.89973	2.6604	90.8357	70.6207	-0.369222	0.381394	0.848878	hypothetical membrane protein DUF 6
668	789588	790877	+	Awo_c06880	2458.73	2146.47	-0.193799	0.475623	129.053	122.287	1703.49	4515.47	1.40377	2.2192e-29	1.60233	glycerol dehydrogenase GldA
669	791091	792086	+	Awo_c06890	2787.9	4426.01	0.662424	0.00345191	206.752	273.452	2164.32	7952.32	1.87287	1.82164e-35	1.21064	hypothetical protein
670	792130	793029	+	Awo_c06900	1065.57	1873.89	0.808409	0.000994543	330.108	374.579	3043.21	9631.04	1.66003	3.24397e-45	0.84769	bacterial inner-membrane translocator
671	793022	793783	+	Awo_c06910	1099	1796.02	0.702918	0.00693446	323.762	293.904	2624.91	6893.49	1.38913	1.36838e-32	0.684349	putative ABC transport system ATP-binding protein
672	793793	794110	+	Awo_c06920	581.581	898.674	0.623204	0.022127	229.154	221.425	805.218	2303.38	1.511	3.72359e-20	0.888485	hypothetical protein
673	794222	794431	+	Awo_c06930	654.827	343.402	-0.923569	5.00225e-05	2532.15	1958.61	5429.34	11835.5	1.12177	2.46941e-24	2.05549	putative molybdenum-pterin-binding protein Mop2
674	794695	795303	-	Awo_c06940	96.925	1.71048	-5.15928	7.86103e-12	1.70677	0.615916	10.6569	12.6865	0.193957	0.843944	6.07589	putative nitrogenase iron-iron accessory protein AnfO
675	795313	796260	-	Awo_c06950	130.147	1.68181	-5.57338	2.39743e-14	2.08295	0.553653	19.8028	16.7274	-0.25347	0.765005	6.0305	hypothetical protein
676	796339	797727	-	Awo_c06960	127.863	1.10209	-5.88315	7.26789e-14	1.94743	0.447087	26.2737	17.7072	-0.560184	0.450148	6.28892	iron-iron nitrogenase beta subunit AnfK
677	797743	798093	-	Awo_c06970	16.2071	0	-4.14311	0.000576756	2.14645	0.59606	8.79711	6.03101	-0.430428	0.708297	NA	iron-iron nitrogenase delta chain
678	798108	799673	-	Awo_c06980	35.9299	0	-5.22983	1.81022e-06	1.34279	0.369196	21.8566	16.3112	-0.414251	0.59633	NA	iron-iron nitrogenase alpha chain
679	799703	800068	-	Awo_c06990	4.60519	0	-2.35723	0.090529	1.53926	0.249151	5.34773	3.41655	-0.498344	0.710783	NA	nitrogen regulatory protein PII
680	800077	800394	-	Awo_c07000	2.84738	0.551047	-1.12888	0.458741	0.895394	0.202521	2.82897	2.61445	-0.0766718	0.961683	2.25562	nitrogen regulatory protein PII
681	800419	801243	-	Awo_c07010	1.2657	0	-0.834791	0.554535	0.97415	0.29864	7.82797	7.04125	-0.146714	0.900091	NA	nitrogenase iron protein AnfH
682	802098	803909	+	Awo_c07020	15.9619	24.0964	0.541599	0.505293	8.13666	6.28031	151.333	328.33	1.11423	9.40481e-07	0.523237	hypothetical protein
683	804078	805064	+	Awo_c07030	141.755	145.146	0.031894	0.938752	134.723	74.4407	1379.07	2128.57	0.623014	1.31867e-06	0.592076	molybdate-binding protein
684	805225	806391	-	Awo_c07040	50.8368	27.4027	-0.845795	0.155666	37.6797	8.41495	443.105	276.518	-0.683897	0.00249801	0.211278	hypothetical protein
685	806378	807505	-	Awo_c07050	49.3604	16.4104	-1.51156	0.00883903	15.9511	4.51432	184.62	146.145	-0.340339	0.235449	1.25159	ABC-2 type transporter
686	807517	808449	-	Awo_c07060	30.8326	12.3524	-1.22301	0.085334	27.9744	4.37391	263.872	116.732	-1.16389	8.49541e-06	0.14302	ABC transport system ATP-binding protein
687	808673	809737	+	Awo_c07070	111.765	70.2571	-0.654079	0.110616	84.415	17.4016	921.939	533.953	-0.786332	1.21794e-06	-0.118212	two-component sensor histidine kinase
688	809815	810438	+	Awo_c07080	59.6258	41.8096	-0.494838	0.340544	69.9382	21.6732	443.756	419.15	-0.0897828	0.720669	0.429802	two-component response regulator
689	810542	812323	+	Awo_c07090	197.336	128.413	-0.61222	0.0508735	60.1479	21.2332	1083.69	1080.49	-0.00550358	0.97872	0.6156	sensory box-containing diguanylate cyclase
690	812411	812878	-	Awo_c07100	84.3441	42.711	-0.953794	0.042424	7.1471	9.81727	34.5295	138.063	1.97519	2.11506e-08	2.98111	hypothetical protein
691	812875	813495	-	Awo_c07110	84.0263	27.1097	-1.5815	0.000601982	3.53328	7.07526	22.9419	127.961	2.4198	4.53136e-10	4.11168	cobalamin synthesis protein
692	813543	814559	-	Awo_c07120	68.2751	17.3118	-1.88056	0.000686873	4.16872	8.47744	43.947	249.982	2.50907	2.26794e-18	4.48759	methyltransferase 1 MttB7
693	814990	816516	+	Awo_c07130	67.9591	37.6943	-0.822768	0.0943474	21.7947	5.71438	337.268	247.398	-0.451299	0.0457234	0.403261	cardiolipin synthase
694	816615	817403	+	Awo_c07140	35.79	17.0761	-1.00852	0.13003	59.6975	13.1638	497.402	303.906	-0.70393	0.000297415	0.356789	nitrilase%2Fcyanide hydratase and apolipoprotein N-acyltransferase
695	817485	818954	+	Awo_c07150	89.8247	41.8096	-1.07145	0.0134406	39.7925	7.22134	596.764	304.378	-0.959398	4.19174e-06	0.131982	hypothetical protein
696	819224	820639	+	Awo_c07160	5.37877	2.84125	-0.675853	0.624272	1.18332	0.725925	16.7413	28.9976	0.728297	0.279822	1.71327	amino acid%2Fpolyamine transporter I
697	820654	822018	+	Awo_c07170	1.65249	4.00068	0.826213	0.575628	0.75458	0.384391	10.192	14.7069	0.44483	0.631746	-0.746544	glutamine synthetase GlnA4
698	822077	822973	+	Awo_c07180	4.11307	2.81258	-0.375879	0.802008	1.6929	0.794196	15.4627	19.7582	0.308163	0.721222	0.901984	glutamine amidotransferase class-II
699	822961	823683	+	Awo_c07190	1.16037	0.551047	-0.373815	0.81412	1.05226	0.407554	7.82797	8.25965	0.027959	0.980272	1.15178	glutamate synthase subunit 3
700	823689	824993	+	Awo_c07200	2.91818	5.71116	0.709464	0.602136	3.33743	1.52206	43.6354	58.1729	0.378497	0.443428	-0.553866	glxD
701	825060	825377	+	Awo_c07210	0.38679	1.68181	0.82713	0.593031	1.3205	0.826824	4.18533	7.63521	0.708556	0.551594	-1.25307	sarcosine oxidase%2C alpha subunit SoxA
702	825390	826976	+	Awo_c07220	4.32373	7.33563	0.620617	0.636468	3.56737	1.57873	59.6814	70.1182	0.230574	0.645519	-0.530139	opine oxidase subunit A
703	826981	827322	+	Awo_c07230	1.2657	1.71048	0.223401	0.89803	3.64248	2.85513	14.6497	27.9569	0.947814	0.199331	0.497859	opine oxidase subunit A
704	827315	828439	+	Awo_c07240	5.5549	4.52306	-0.236148	0.869752	2.57391	1.3421	29.4913	47.6541	0.673235	0.229869	0.988775	sarcosine oxidase beta subunit SoxB
705	828451	828852	+	Awo_c07250	2.03928	5.68249	1.0448	0.440178	2.29555	2.33503	9.57228	26.6218	1.34707	0.0931754	-0.00279345	hypothetical protein
706	829145	829813	+	Awo_c07260	83.251	61.4053	-0.428255	0.371175	158.774	33.2684	1109.01	646.501	-0.777049	1.25964e-06	-0.339445	L-serine dehydratase iron-sulfur-dependent beta subunit SdhB
707	829810	830679	+	Awo_c07270	216.284	523.177	1.26496	9.10593e-08	170.125	75.4137	1598.96	1914.03	0.258024	0.0527293	-1.0149	L-serine dehydratase iron-sulfur-dependent alpha subunit SdhA
708	830906	832198	+	Awo_c07280	135.357	482.273	1.80851	6.66198e-12	19.4419	82.4094	265.114	3046.67	3.51978	2.69858e-124	1.68947	hypothetical protein
709	832335	833255	-	Awo_c07290	157.54	129.608	-0.27834	0.451913	121.863	52.9401	1278.16	2350.78	0.876029	3.86668e-10	1.16064	putative polysaccharide deacetylase
710	833508	834425	+	Awo_c07300	381.066	19.1943	-4.22165	7.84755e-34	263.866	10.8688	2508.72	286.468	-3.12101	4.04121e-92	1.18078	putative auxin efflux carrier
711	834637	835176	+	Awo_c07310	203.803	70.1074	-1.51422	2.33069e-06	727.775	152.275	3996.74	2344.92	-0.768818	1.78738e-10	0.770252	hypothetical protein DUF2284
712	835821	836450	+	Awo_c07320	51.752	731.025	3.77065	1.76411e-49	20.6821	477.15	133.389	8617.97	5.99665	0	2.1934	corrinoid protein MttC4
713	836578	837555	+	Awo_c07330	60.4685	1707.12	4.77426	1.11905e-75	21.8061	424.389	226.519	12045.3	5.74772	0	0.913452	methyltransferase 1 MttB8
714	837806	838834	+	Awo_c07340	304.104	155.822	-0.949948	0.00129392	227.855	72.6644	2407.66	2136.38	-0.173834	0.198681	0.792199	phospho-2-dehydro-3-deoxyheptonate aldolase AroH
715	839029	839811	-	Awo_c07350	464.044	1386.35	1.56552	1.10673e-12	91.7915	157.887	741.437	3549.47	2.25926	2.14665e-70	0.680255	alpha%2Fbeta hydrolase
716	840109	841155	+	Awo_c07360	124.314	39.5481	-1.61334	3.38761e-05	62.3442	18.7134	672.95	573.286	-0.229839	0.220314	1.42107	hypothetical protein DUF389
717	841232	842713	-	Awo_c07370	1087.41	1297.89	0.253645	0.313582	459.711	96.9183	6887.98	4068.82	-0.758718	5.10518e-10	-1.01475	glutamate synthase NADH%2FNADPH small subunit GltB
718	842731	847320	-	Awo_c07380	2688.07	2338.37	-0.199748	0.392234	271.137	41.3025	12534.7	5393.38	-1.21493	7.58411e-27	-1.0156	glutamate synthase ferredoxin dependend large subunit GltA
719	847826	848809	-	Awo_c07390	15.5043	595.218	5.16075	2.53574e-56	1.24899	29.8559	13.6421	844.631	6.15448	2.60235e-90	0.689511	methyltransferase 1 MttB9
720	848876	849505	-	Awo_c07400	6.50462	236.1	4.92622	7.03313e-27	1.91985	31.4002	13.2156	568.204	5.56597	7.42013e-67	0.2443	corrinoid protein MttC5
721	849967	850644	-	Awo_c07410	35.158	19.1083	-0.831576	0.217039	39.727	8.09948	271.502	158.949	-0.768342	0.00400841	0.10725	transcriptional regulator TetR family
722	850850	851341	-	Awo_c07420	50.134	31.4607	-0.643657	0.259148	166.733	14.8074	861.85	207.557	-2.0399	2.80454e-25	-1.38169	hypothetical protein
723	851673	852719	+	Awo_c07430	60.0817	43.2271	-0.456326	0.4118	37.6172	11.2159	393.691	334.447	-0.238531	0.291248	0.239702	phosphate transporter PitA
724	852839	853462	+	Awo_c07440	43.3479	30.5593	-0.481364	0.423742	51.6894	11.0258	336.733	200.069	-0.736295	0.00172418	-0.246757	phosphate transport regulator
725	853765	854532	+	Awo_c07450	6.53914	4.52306	-0.422929	0.746342	2.53785	0.732421	18.9499	15.7172	-0.288758	0.736874	0.261958	ABC transport system ATP-binding protein
726	854519	856537	+	Awo_c07460	10.407	10.0909	-0.0467068	0.968019	4.97738	1.57473	102.736	90.7952	-0.175785	0.646967	-0.133741	ABC transport system permease protein
727	856718	857407	+	Awo_c07470	20.2857	13.0468	-0.586644	0.485026	23.01	4.49546	162.494	88.7137	-0.84726	0.0095276	-0.236393	two-component response regulator
728	857404	858429	+	Awo_c07480	20.4963	18.1496	-0.162336	0.854788	15.8471	3.57517	165.555	104.253	-0.656689	0.0305886	-0.491787	two component system histidine kinase
729	858612	860429	+	Awo_c07490	76.7844	116.233	0.580877	0.148043	118.977	23.5833	2169.36	1227.21	-0.820552	1.02987e-08	-1.42002	hypothetical protein
730	860526	860783	+	Awo_c07500	376.254	141.712	-1.3909	5.97075e-06	651.439	213.964	2012.23	1713.17	-0.226976	0.189615	1.17662	hypothetical protein
731	860864	862288	-	Awo_c07510	142.917	279.662	0.951686	0.00214536	65.6041	85.9433	937.012	3495.15	1.89032	1.0666e-38	0.930707	sigma-54 dependent DNA-binding response regulator
732	862758	863678	+	Awo_c07520	3.4103	5172.59	10.0961	5.84328e-105	0.52648	417.233	4.57256	10995.6	10.7217	2.59352e-260	0.66486	methyltransferase 2 MttA2
733	863720	865282	+	Awo_c07530	7.20739	8003.88	9.84271	3.53517e-160	0.78395	412.288	12.8277	18342.4	10.4943	0	0.364701	choline%2Fcarnitine%2Fbetaine transporter OpuD2
734	865317	866747	+	Awo_c07540	5.16811	12696.1	10.9045	1.9735e-160	1.2729	358.564	17.3995	14491.8	9.45369	0	-1.56049	methyltransferase 1 MttB10
735	866775	867425	+	Awo_c07550	7.91016	3236.94	8.44293	4.32782e-100	9.27945	512.098	58.6709	9433.16	7.2058	0	-1.34776	corrinoid protein MttC6
736	867518	868984	+	Awo_c07560	36.9486	833.173	4.45776	7.43565e-60	30.6634	53.6263	461.479	2254.14	2.28554	1.26084e-55	-2.20678	choline%2Fcarnitine%2Fbetaine transporter OpuD3
737	869198	872239	+	Awo_c07570	737.633	2457.62	1.72613	1.20563e-20	317.495	156.067	9878.76	13464	0.445845	0.000292995	-1.28958	putative methyl-accepting chemotaxis sensory transducer
738	872330	873922	-	Awo_c07580	160.353	730.993	2.16595	6.46312e-20	44.3943	72.6605	717.132	3276.16	2.18314	7.65368e-49	0.00309094	putative glutamate synthase ferredoxin-dependent
739	874214	875758	-	Awo_c07590	125.019	51.7285	-1.24316	0.00147224	34.1567	4.23048	535.146	186.52	-1.50445	1.36531e-12	-0.247488	sensor histidine kinase
740	875763	876434	-	Awo_c07600	36.0007	19.6307	-0.822274	0.216417	32.6007	7.82936	223.182	149.77	-0.569454	0.0314255	0.299444	two-component response regulator
741	876709	877062	+	Awo_c07610	65.1099	60.2172	-0.109073	0.848137	99.9366	28.9764	355.633	298.083	-0.263933	0.271547	-0.141973	hypothetical protein containing rhodanese domain
742	877083	878642	+	Awo_c07620	377.692	512.972	0.438246	0.0712847	146.861	47.1045	2354.96	2106.79	-0.160978	0.225561	-0.602329	corrinoid activation%2Fregeneration protein
743	878708	880081	-	Awo_c07630	1980.57	1197.4	-0.720619	0.000719031	94.2756	93.707	1334.52	3671.91	1.45952	1.50534e-29	2.18622	pyridoxal-phosphate dependent tryptophan synthase beta subunit TrpB1
744	880613	881743	+	Awo_c07640	595.285	609.186	0.0318212	0.927717	649.205	211.007	8168.35	6945.61	-0.233731	0.0423366	-0.267246	hypothetical protein DUF348
745	882005	883624	-	Awo_c07650	492.691	175.039	-1.47934	7.64689e-10	161.438	16.3304	2638.79	748.734	-1.8152	2.2224e-39	-0.324346	putative membrane protein
746	884135	884890	+	Awo_c07660	71.0861	7.85801	-2.98847	3.55321e-07	8.77692	2.99004	72.2367	67.5899	-0.0815529	0.862136	3.08141	methyltransferase type 11
747	885044	886009	-	Awo_c07670	229.293	148.595	-0.617879	0.0372733	164.275	20.1135	1689.64	594.867	-1.5056	3.89274e-19	-0.88027	DNA replication protein DnaC1
748	885996	887024	-	Awo_c07680	222.612	306.348	0.455741	0.179677	203.066	26.946	2096.27	791.24	-1.40047	3.74247e-21	-1.86628	DNA replication protein DnaD
749	887285	888562	+	Awo_c07690	176.593	141.546	-0.315093	0.3605	92.8439	13.2761	1243.24	503.92	-1.30345	2.29682e-15	-0.983679	UDP-N-acetylglucosamine 1-carboxyvinyltransferase MurA
750	888739	889527	+	Awo_c07700	519.545	455.274	-0.187989	0.484213	1927.39	143.3	16770.8	3478.05	-2.26288	1.37882e-49	-2.07909	metallo beta lactamase family protein
751	889556	890659	+	Awo_c07710	557.443	318.461	-0.80042	0.00112799	1753.92	231.17	19754	7286.49	-1.43583	2.7733e-28	-0.631147	serine protease
752	891128	892381	+	Awo_c07720	29.4615	45.9823	0.614295	0.29658	8.52646	11.1734	108.859	397.732	1.85752	3.80245e-17	1.2271	ammonium transporter AmtB2
753	892514	892852	+	Awo_c07730	12.8676	12.4384	-0.0470157	0.96409	12.1034	10.3669	40.2638	101.816	1.2753	0.00154351	1.38736	nitrogen regulatory protein PII
754	893076	893366	-	Awo_c07740	39.6561	0	-5.3575	7.75356e-07	158.383	33.703	714.536	466.302	-0.611711	0.000385905	NA	hypothetical protein
755	893620	894873	+	Awo_c07750	4.676	2.2902	-0.732639	0.609664	4.06399	2.90336	51.3093	106.304	1.02232	0.00585086	2.08071	ammonium transporter AmtB3
756	894956	895294	+	Awo_c07760	36.3512	11.2503	-1.56931	0.0212198	65.5183	28.4411	237.948	282.244	0.254317	0.336915	1.93834	nitrogen regulatory protein PII
757	895499	896470	+	Awo_c07770	80.8249	59.9878	-0.418214	0.363169	66.3999	30.0369	660.707	834.731	0.338607	0.0752916	0.76743	sorbitol operon regulator SorC1
758	896498	897679	+	Awo_c07780	102.235	81.329	-0.320411	0.453394	91.6955	61.4045	1110.94	2086.53	0.906113	3.49633e-08	1.23937	egsA
759	897676	898470	+	Awo_c07790	58.4292	46.562	-0.31326	0.578656	80.0734	21.5742	639.073	494.35	-0.376279	0.051261	-0.0429118	HAD-superfamily hydrolase subfamily IIA
760	898662	898937	+	Awo_c07800	1051.67	2199.9	1.05337	3.86732e-05	1340.77	3942.77	3848.91	31368.5	3.01805	8.40725e-95	1.96204	putative phosphotransferase system phosphocarrier HPr protein
761	899139	900077	+	Awo_c07810	38.4975	199.059	2.31061	7.30609e-10	33.0485	61.2884	2657.59	4131.45	0.607117	0.322712	-1.73383	transcriptional regulator
762	900130	901680	+	Awo_c07820	119.114	1261.49	3.36458	3.55979e-40	38.3772	185.447	593.888	8226.38	3.76981	7.70609e-181	0.387276	xylose kinase XylB1
763	901720	902754	+	Awo_c07830	84.4114	970.721	3.49144	6.26415e-48	46.9573	182.209	498.178	5390.6	3.43355	4.85859e-167	-0.0878375	D-3-phosphoglycerate dehydrogenase SerA1
764	902817	903485	+	Awo_c07840	87.3641	722.218	3.01832	6.32005e-33	64.5194	210.279	450.01	4027.57	3.16367	1.38335e-108	0.114557	L-fuculose phosphate aldolase FucA
765	903600	904415	-	Awo_c07850	10.4416	3.94334	-1.15735	0.298767	3.17033	0.617025	27.5929	14.2907	-0.868957	0.226808	0.455619	homocitrate synthase alpha subunit NifV1
766	904387	905340	-	Awo_c07860	11.1098	4.55173	-1.08284	0.321916	4.93752	1.29108	48.4034	35.2063	-0.429061	0.430742	0.828073	homocitrate synthase omega subunit NifV2
767	905461	905769	-	Awo_c07870	5.5549	2.2902	-0.930943	0.494437	1.81561	0.625315	5.8519	5.43705	-0.0703595	0.958361	1.17221	ferredoxin 2Fe-2S
768	905772	908492	-	Awo_c07880	21.8328	9.76918	-1.04797	0.236079	0.911659	0.660872	24.0651	50.7458	0.987965	0.0693434	2.23653	nitrogenase iron molybdenum cofactor biosynthesis protein NifB
769	908485	909846	-	Awo_c07890	4.78133	7.47898	0.508751	0.694152	0.933224	0.483479	13.3312	18.7175	0.450047	0.581428	-0.155849	nitrogenase iron molybdenum cofactor biosynthesis protein NifE3
770	909895	911259	-	Awo_c07900	8.40228	14.2062	0.675176	0.489587	1.34973	1.12564	19.377	45.2783	1.19893	0.0318476	0.466801	nitrogenase molybdenum-iron protein beta chain
771	911259	912845	-	Awo_c07910	6.53914	11.9734	0.750806	0.477735	1.56554	1.13675	25.3445	51.9337	0.981477	0.0571898	0.162344	nitrogenase molybdenum-iron protein alpha chain
772	912861	913244	-	Awo_c07920	1.65249	2.84125	0.472978	0.764285	0.538834	0.879945	2.635	12.062	1.69025	0.114469	1.41271	nitrogen regulatory protein PII
773	913260	913586	-	Awo_c07930	2.63672	5.68249	0.829458	0.535975	1.13429	0.787718	3.99136	8.8536	0.878394	0.436817	0.0416056	nitrogen regulatory protein PII
774	913615	914436	-	Awo_c07940	2.9527	7.45031	0.999886	0.459883	1.64139	1.27712	13.9124	29.9774	1.03273	0.123776	-0.227757	nitrogenase iron protein NifH2
775	914982	915932	-	Awo_c07950	247.962	114.128	-1.10192	0.000391371	163.949	11.9442	1573.85	321.319	-2.28783	1.01178e-46	-1.17275	hypothetical protein
776	915945	916610	-	Awo_c07960	267.476	51.2921	-2.34402	8.20389e-14	165.081	17.0868	1117.34	328.03	-1.75888	4.20545e-26	0.614439	nitrogenase iron-iron accessory protein AnfO
777	917122	917604	-	Awo_c07970	71.1207	21.0195	-1.68687	0.00109745	201.042	16.0164	1060.41	238.606	-2.14674	1.62803e-32	-0.393384	hypothetical protein
778	917591	917803	-	Awo_c07980	49.9924	7.97269	-2.47496	0.000120568	124.778	9.91717	297.513	68.4225	-2.08538	2.66212e-13	0.528161	transcriptional regulator XRE family
779	917936	918820	-	Awo_c07990	61.3854	84.2626	0.442071	0.358344	21.9952	8.65407	193.144	222.234	0.184322	0.517557	-0.254593	hypothetical protein containing radical SAM domain
780	918875	919546	-	Awo_c08000	65.1825	44.4788	-0.536538	0.296147	72.5546	21.136	500.463	413.48	-0.274641	0.153603	0.27592	hypothetical protein containing pentapeptide repeat
781	919929	921137	+	Awo_c08010	202.363	74.4584	-1.41889	8.50882e-06	88.3131	23.8789	1089.9	820.598	-0.406984	0.00667423	1.03298	aspartate aminotransferase AspB1
782	921196	922143	+	Awo_c08020	130.047	75.3535	-0.775037	0.0379343	133.187	29.3247	1300.88	790.621	-0.713528	1.28315e-06	0.068855	3%27-5%27 exoribonuclease YhaM
783	922155	922883	+	Awo_c08030	139.89	76.6913	-0.850981	0.0171405	116.936	24.8675	868.267	517.078	-0.746759	4.58507e-06	0.119398	acyl-acyl carrier protein thioesterase
784	923733	925412	+	Awo_c08040	1690.7	2400.2	0.501822	0.0178292	1220.98	358.487	20785.8	17023.8	-0.287398	0.0635534	-0.793584	formyl-THF synthetase Fhs2
785	925560	926339	+	Awo_c08050	391.409	501.486	0.352908	0.173428	383.847	85.241	3165.32	2014.08	-0.651009	3.75683e-06	-1.00976	formate%2Fnitrite transporter FdhC
786	926436	928430	-	Awo_c08060	175.398	756.328	2.09111	1.59347e-20	87.9251	84.1622	1800.52	4774.09	1.40151	3.8436e-27	-0.701563	fructose-1%2C6-bisphosphatase Fpb
787	928632	929261	+	Awo_c08070	107.474	19.7167	-2.3638	1.52665e-07	248.286	59.9366	1593.02	1085.5	-0.556205	0.000325122	1.89309	corrinoid protein MttC7
788	929266	929979	+	Awo_c08080	134.055	29.2565	-2.13786	1.24805e-07	143.34	22.9894	1065.37	493.487	-1.10678	3.98131e-12	1.08573	transcriptional regulator GntR family
789	930345	931322	+	Awo_c08100	33.9614	22.1502	-0.58426	0.387582	23.1788	7.05817	243.996	201.288	-0.263465	0.325608	0.338975	hypothetical protein
790	931770	936533	+	Awo_c08110	402.723	424.779	0.076814	0.802008	40.7194	13.615	1971.81	1856.2	-0.0854917	0.612424	-0.164099	DNA%2FRNA helicase superfamily I
791	936715	937758	+	Awo_c08120	295.743	217.916	-0.437365	0.125369	170.07	40.2296	1831.65	1200.01	-0.610018	0.000209751	-0.169516	selenophosphate synthetase SelD
792	938159	939367	+	Awo_c08130	371.471	443.432	0.252652	0.342703	109.832	60.0086	1419.98	2097.71	0.56365	0.00015213	0.307481	molybdopterin biosynthesis protein MoeA1
793	939423	939878	+	Awo_c08140	43.9816	22.3223	-0.929132	0.15467	239.27	109.314	1123.04	1442.45	0.357908	0.0214238	1.33953	putative molybdenum cofactor sulfurase
794	939932	941326	+	Awo_c08150	107.828	141.317	0.381827	0.298118	75.2937	43.1935	1090.18	1742.63	0.677808	7.40647e-07	0.286495	L-seryl-tRNA selenium transferase SelA
795	941341	943230	+	Awo_c08160	205.215	363.09	0.811366	0.00257019	79.5392	38.6186	1544.75	2110.01	0.447582	0.00154325	-0.373311	selenocysteine-specific translation elongation factor SelB
796	943326	944207	-	Awo_c08170	72.9165	28.1831	-1.32566	0.00596396	6.9217	3.79495	61.6554	97.9226	0.641569	0.141358	2.03883	transcriptional regulator LysR family
797	944951	947125	+	Awo_c08190	16.8408	41.5229	1.21833	0.0563394	5.13403	6.15471	118.55	376.644	1.67222	1.25089e-09	0.365764	formate dehydrogenase H
798	947122	947655	+	Awo_c08200	3.79709	15.251	1.70604	0.0774378	5.77233	9.47521	31.6228	147.988	2.18333	5.30965e-10	0.220509	hydrogenase%2C Fe-S subunit HycB1
799	947921	950089	+	Awo_c08210	1153.88	10379.7	3.15372	1.15221e-75	515.578	562.608	11674.2	35918.7	1.61879	2.85722e-50	-1.54779	formate dehydrogenase H
800	950093	950623	+	Awo_c08230	203.035	1688.79	3.03157	1.76411e-49	464.657	502.597	2598.63	7797.85	1.58328	9.29305e-38	-1.47086	hydrogenase Fe-S subunit HycB2
801	950767	951549	+	Awo_c08240	141.929	814.797	2.49818	8.4673e-27	97.5072	123.157	815.575	2930.06	1.84272	5.97071e-28	-0.676235	formate dehydrogenase accessory protein FdhD
802	951566	952126	+	Awo_c08250	100.056	525.993	2.37055	8.41034e-20	159.039	228.413	961.273	4023.7	2.0568	1.80407e-49	-0.328738	hydrogenase Fe-S subunit HycB3
803	952144	953523	+	Awo_c08260	284.522	2952.88	3.35193	3.28114e-57	158.274	259.857	2297.76	10466.4	2.18469	7.56352e-62	-1.18804	iron hydrogenase HydA2
804	953811	954962	+	Awo_c08270	93.6563	512.708	2.43232	2.18659e-21	56.4695	51.5921	665.242	1711.44	1.35978	1.357e-23	-1.08943	2-hydroxyglutaryl-CoA dehydratase beta subunit HgdB
805	954980	955741	+	Awo_c08280	98.1942	570.061	2.51032	9.06805e-25	127.464	101.186	1007.63	2242.94	1.15381	2.04724e-16	-1.38299	2-hydroxyglutaryl-CoA dehydratase alpha subunit HgdC
806	955734	956909	+	Awo_c08290	401.92	1057.36	1.38432	3.92091e-11	132.419	77.502	1568.61	2598.09	0.723022	8.99305e-08	-0.667528	hypothetical protein
807	957172	957783	-	Awo_c08300	178.734	330.811	0.880525	0.00306386	308.353	103.328	1958.13	1824.82	-0.103339	0.492321	-0.989913	hypothetical protein
808	957989	959878	-	Awo_c08310	41.2051	43.3194	0.0655129	0.922309	4.53085	11.9686	86.885	640.531	2.85494	2.09208e-40	2.8099	putative 2%2C4-dienoyl-CoA-reductase
809	960044	961579	+	Awo_c08320	16.1018	59.9305	1.81655	0.000634463	10.7846	2.97977	176.059	132.002	-0.396617	0.190426	-2.31157	hypothetical protein
810	961779	962582	+	Awo_c08330	57.1307	40.2425	-0.491903	0.358234	76.8736	8.94094	655.79	206.4	-1.6617	4.19566e-16	-1.16224	hypothetical protein
811	962692	963198	-	Awo_c08340	98.2287	106.958	0.119918	0.782374	265.238	120.336	1390.47	1796.13	0.368185	0.00868812	0.246497	acetyltransferase GNAT family
812	963237	963845	-	Awo_c08350	75.6931	187.857	1.29082	5.72796e-05	70.7246	35.3804	468.266	642.455	0.465615	0.0159528	-0.855132	transcriptional regulator TetR family
813	964037	964318	-	Awo_c08360	91.6878	227.921	1.29912	1.98345e-05	434.724	271.508	1317.62	2347.27	0.830378	9.63862e-11	-0.480676	hypothetical protein
814	964811	965338	-	Awo_c08370	158.485	96.287	-0.705335	0.0445356	76.6138	20.1504	410.435	309.374	-0.410195	0.048346	0.311128	hypothetical protein
815	965563	966417	+	Awo_c08380	124.104	104.231	-0.247867	0.534596	179.302	41.8471	1542.53	1015.09	-0.605752	0.000256266	-0.351924	apurinic endonuclease Apn1
816	966647	967804	-	Awo_c08390	206.547	189.653	-0.121084	0.725603	47.0761	27.3597	580.758	925.928	0.66701	4.15764e-05	0.796069	hypothetical protein
817	967986	968297	+	Awo_c08400	312.642	34.9103	-3.09798	8.41034e-20	956.406	117.193	3191.19	1058.04	-1.58196	1.45809e-20	1.57008	transcriptional regulator ArsR family
818	968339	970582	+	Awo_c08410	1601.86	394.114	-2.00761	4.76607e-21	2109.25	235.257	50205.8	15256.1	-1.71447	7.06593e-44	0.304593	heavy metal-%28Cd%2FCo%2FHg%2FPb%2FZn%29-translocating ATPase P-type
819	970992	971573	+	Awo_c08420	42.0132	22.5866	-0.855216	0.155246	110.055	9.66808	676.216	165.218	-2.01175	2.96001e-22	-1.13774	hypothetical protein
820	971606	972202	-	Awo_c08430	71.5092	5.04543	-3.55481	1.81531e-08	11.9683	4.38007	71.4216	76.0273	0.0856086	0.856379	3.91523	molybdopterin-guanine dinucleotide biosynthesis protein A
821	972708	973337	+	Awo_c08440	379.279	383.797	0.0150925	0.96825	363.671	287.289	2351.33	5226.24	1.15004	1.84914e-17	1.13521	corrinoid protein MttC8
822	973889	974548	+	Awo_c08450	138.482	77.4717	-0.822372	0.021243	299.997	122.939	2109.66	2420.59	0.198614	0.125355	1.0363	corrinoid protein MttC9
823	974566	975270	+	Awo_c08460	228.625	172.771	-0.399354	0.202838	439.388	136.51	3222.62	2812.92	-0.195746	0.118959	0.20795	transcriptional regulator GntR family
824	975293	975982	+	Awo_c08470	235.197	176.215	-0.410197	0.240861	460.097	132.004	3276.31	2637.71	-0.313135	0.013326	0.103747	hypothetical protein DUF1638
825	976356	977843	+	Awo_c08480	129.553	171.927	0.401215	0.259831	121.196	33.6488	1846.33	1438.24	-0.358585	0.0077358	-0.768605	UDP-N-acetylmuramoylalanyl-D-glutamate-2%2C6-diaminopimelate ligase MurE
826	978040	978804	-	Awo_c08490	153.175	83.2178	-0.858446	0.0222823	177.187	28.7657	1501.73	734.174	-1.03243	1.6441e-12	-0.152211	exodeoxyribonuclease III
827	978908	980809	-	Awo_c08500	219.169	131.841	-0.723042	0.0189539	108.126	18.8915	2110.65	1029.28	-1.03428	2.86412e-14	-0.302802	ABC transport system ATP-binding protein
828	980936	981424	+	Awo_c08510	90.7761	115.274	0.334959	0.428325	507.709	124.633	2725.4	1843.67	-0.559959	3.39561e-05	-0.908574	hypothetical protein
829	981641	982135	-	Awo_c08520	89.1236	31.3747	-1.45345	0.00209073	204.394	13.9379	1072.59	201.349	-2.40284	1.26931e-36	-0.907126	hypothetical protein DUF1393
830	982264	982848	-	Awo_c08530	648.473	242.398	-1.40743	1.14269e-09	1237.4	190.83	7393.37	3199.23	-1.20585	4.06291e-26	0.211163	hypothetical protein
831	983311	986409	+	Awo_c08540	322.21	242.356	-0.406081	0.152956	64.7973	9.70137	2021.06	854.825	-1.23942	2.52973e-19	-0.830536	isoleucyl-tRNA synthetase IleS
832	986850	988601	+	Awo_c08550	16.9462	141.645	2.95519	1.12077e-11	49.3988	44.8705	885.708	2252.83	1.34073	7.59782e-21	-1.71641	flagellin
833	988622	988942	+	Awo_c08560	4.00775	17.5412	1.86248	0.0432139	18.9605	21.4162	75.4914	216.68	1.49283	2.7068e-07	-0.608702	hypothetical protein
834	989034	989933	-	Awo_c08570	432.151	260.267	-0.722864	0.0095453	100.943	27.8675	998.444	782.661	-0.350826	0.0230694	0.380251	bifunctional chorismate mutase%2F prephenate dehydratase PheA1
835	989935	990570	-	Awo_c08580	261.115	77.2137	-1.73221	1.66045e-08	174.29	51.2245	1161.61	927.954	-0.322575	0.0808199	1.43376	hypothetical protein DUF1121
836	990692	991423	+	Awo_c08590	192.907	715.223	1.87435	3.24372e-17	141.271	325.898	1081.03	6929.39	2.67744	5.4592e-101	0.789832	HAD-superfamily hydrolase subfamily IA variant 1
837	991601	991873	+	Awo_c08600	2496.18	763.467	-1.69825	4.63335e-18	6560.2	727.208	17780.4	5641.8	-1.65249	1.63651e-39	0.0530255	hypothetical protein DUF1021
838	992001	993233	+	Awo_c08610	46.7582	55.6941	0.244584	0.668926	68.459	26.7961	874.321	948.645	0.121484	0.483361	-0.1346	arginine deiminase ArgA
839	993437	994420	+	Awo_c08620	173.077	122.874	-0.487577	0.146587	277.183	60.4697	2745.65	1699.7	-0.692765	4.32722e-07	-0.197631	ornithine carbamoyltransferase ArgF1
840	994510	995994	+	Awo_c08630	415.903	536.712	0.366153	0.13762	192.582	59.4027	2957.99	2547.22	-0.214584	0.0945711	-0.583593	phosphoglucomutase Pgm2
841	996192	997697	-	Awo_c08640	7379.86	184.27	-5.27736	3.73362e-125	2202.29	1.25489	33529.1	52.7968	-9.06535	9.04073e-103	-3.98705	putative cobalt ABC transport system ATP-binding protein
842	997712	998431	-	Awo_c08650	3432.46	67.5878	-5.61487	6.58613e-137	3306.39	3.28171	25272.7	66.3463	-7.96366	3.98388e-33	-2.90701	putative cobalt ABC transport system permease protein
843	998431	999012	-	Awo_c08660	4937.16	87.8269	-5.76446	2.00441e-157	4649.04	5.88448	28046.7	97.7807	-7.72473	8.84022e-40	-2.35119	hypothetical integral membrane protein CHP02185
844	999295	1000281	+	Awo_c08670	484.181	14.1489	-4.98106	2.41336e-42	577.562	17.7206	5918.69	500.295	-3.55777	1.58287e-144	1.53236	transcriptional regulator AraC family
845	1000365	1002185	+	Awo_c08680	3302.12	35.6334	-6.45999	4.31699e-138	2323.08	2.51036	42800.4	130.697	-8.33331	0	-1.82123	lipid A ABC transport system ATP-binding protein MsbA1
846	1002163	1003896	+	Awo_c08690	3910.52	53.1746	-6.14484	2.7667e-156	2116.76	1.15458	37328.6	57.4012	-9.30319	0	-3.1445	lipid A ABC transport system ATP-binding protein MsbA2
847	1003953	1004663	-	Awo_c08700	114.085	80.6633	-0.491346	0.212699	139.221	43.0623	1016.3	885.995	-0.20226	0.22391	0.302173	transcriptional regulator GntR family
848	1005025	1005819	+	Awo_c08710	215.237	26.5013	-2.95153	7.91058e-15	22.3071	402.968	187.103	9292.78	5.63179	0	8.656	electron transfer flavoprotein beta-subunit EtfB
849	1005833	1007089	+	Awo_c08720	376.162	283.398	-0.405094	0.243474	31.7966	619.929	411.253	22283.5	5.75245	0	6.16833	electron transfer flavoprotein alpha subunit EtfA
850	1007091	1008491	+	Awo_c08730	412.083	189.538	-1.10971	3.01536e-05	45.149	619.831	676.909	25467.3	5.22746	0	6.35399	D-lactate dehydrogenase glycolate oxidase subunit GlcD
851	1008500	1010041	+	Awo_c08740	311.601	328.027	0.0723953	0.838318	17.581	440.884	289.254	20003.7	6.08442	0	6.03767	L-lactate permease LctP
852	1010141	1011412	+	Awo_c08750	130.503	301.032	1.19045	4.30085e-05	11.8953	266.447	152.766	9689.36	5.9643	0	4.78118	hypothetical protein DUF2088
853	1011497	1012213	-	Awo_c08760	27.8798	15.8594	-0.763669	0.29648	10.3242	3.82545	84.8704	82.2969	-0.03437	0.939541	0.769463	drug resistance ABC-2 type transporter permease protein
854	1012210	1013079	-	Awo_c08770	36.8796	22.5579	-0.672536	0.294942	17.9465	5.63919	161.099	141.927	-0.180691	0.563067	0.52639	ABC transport system ATP-binding protein
855	1013086	1013886	-	Awo_c08780	17.4728	6.78459	-1.20856	0.18103	6.80299	1.55815	56.6193	35.2368	-0.660393	0.190672	0.680567	transcriptional regulator MerR family
856	1014349	1016262	+	Awo_c08790	87.0153	147.057	0.739382	0.0374901	56.0116	26.3072	1102.77	1452.87	0.397281	0.00529087	-0.359259	cellulase CelA
857	1016596	1018116	+	Awo_c08800	86.6976	171.825	0.970311	0.00373499	39.282	18.52	606.133	818.847	0.423476	0.016468	-0.552919	type I restriction-modification system methyltransferase subunit HsdM2
858	1018106	1019374	+	Awo_c08810	94.0121	51.3781	-0.853094	0.0470097	20.7629	8.72505	271.661	321.466	0.239967	0.287078	1.11455	type I restriction-modification system specificity subunit HsdS2
859	1019361	1020878	+	Awo_c08820	43.4895	28.2404	-0.597884	0.315301	9.34189	4.3341	147.382	188.393	0.365435	0.201603	0.977095	hypothetical protein
860	1020991	1022937	+	Awo_c08830	77.4164	52.5949	-0.54528	0.235961	16.4885	10.2978	330.957	582.287	0.81941	3.93733e-05	1.3728	deoxyguanosinetriphosphate triphosphohydrolase Dgt
861	1022965	1023321	+	Awo_c08840	38.2524	66.3074	0.75639	0.141207	13.629	11.0454	51.969	114.564	1.1325	0.00188302	0.346808	hypothetical protein
862	1023388	1024572	+	Awo_c08850	79.5265	29.9509	-1.36649	0.00335658	10.7482	7.20672	132.422	246.327	0.898715	0.000420713	2.30427	hypothetical protein
863	1024696	1025307	+	Awo_c08860	23.6252	15.802	-0.536009	0.494326	9.09489	6.05024	57.4715	106.898	0.879556	0.0157062	1.47553	hypothetical protein
864	1025640	1028894	+	Awo_c08870	156.623	382.67	1.27726	5.29471e-07	17.9773	13.6901	599.011	1270.83	1.08043	8.95443e-14	-0.203682	type I restriction-modification system restriction subunit HsdR1
865	1029105	1029698	+	Awo_c08880	48.7612	50.1327	0.045588	0.942239	40.6027	15.1106	255.968	260.171	0.0307779	0.911375	-0.0165181	hypothetical protein
866	1029695	1030564	+	Awo_c08890	50.4845	66.9508	0.400272	0.434403	17.4791	5.3007	157.027	136.551	-0.217238	0.522969	-0.608832	hypothetical protein DUF 1814
867	1030768	1031784	+	Awo_c08900	35.5431	30.0656	-0.228268	0.739019	11.5604	5.58656	128.043	167.416	0.398404	0.189615	0.628267	penicillin-binding protein PbpX
868	1032737	1033507	+	Awo_c08910	40.1845	31.6041	-0.332254	0.596326	22.5638	8.28119	175.434	185.626	0.0800156	0.82467	0.427998	xylose isomerase domain protein TIM barrel
869	1034173	1035162	+	Awo_c08920	52.3839	39.3474	-0.396351	0.484213	30.1747	10.3481	312.198	305.216	-0.0356252	0.888198	0.380227	putative membrane protein
870	1035203	1035820	+	Awo_c08930	49.887	31.4894	-0.633157	0.267392	23.7232	7.88152	153.502	143.292	-0.0966847	0.768706	0.564501	hypothetical protein
871	1035824	1036711	-	Awo_c08940	85.7116	77.3347	-0.140431	0.790665	50.2646	22.4122	462.563	567.408	0.296392	0.102951	0.443111	hypothetical protein
872	1037518	1037955	-	Awo_c08950	36.0007	2.2902	-3.47378	3.43375e-05	1.41675	0.305961	5.81268	4.01051	-0.383536	0.78654	3.43906	transcriptional regulator MarR family
873	1038121	1039125	+	Awo_c08960	268.849	188.28	-0.509942	0.0963721	652.436	142.766	6731.26	4073.75	-0.722466	5.26775e-09	-0.210606	quinone oxidoreductase
874	1039291	1040064	-	Awo_c08970	81.3533	474.711	2.51476	7.39809e-21	34.7129	77.0221	275.267	1698.1	2.62149	5.41104e-69	0.0802435	triosephosphate isomerase TpiA1
875	1040072	1040521	-	Awo_c08980	48.5505	262.888	2.4069	1.9986e-14	82.1795	141.123	372.066	1814.31	2.26181	5.73235e-38	-0.1511	ribose-5-phosphate isomerase B
876	1040742	1042766	+	Awo_c08990	72.5297	264.134	1.83496	5.52763e-10	11.5602	37.8947	238.606	2185.58	3.19231	1.96753e-111	1.33069	sensory box sigma-54 dependent transcriptional regulator
877	1042899	1043333	+	Awo_c09000	13.6412	35.3404	1.27355	0.0641098	7.18665	94.6784	33.5597	1230.2	5.08087	5.9468e-116	3.82268	dihydroxyacetone kinase phosphotransfer subunit DhaM1
878	1043478	1044485	+	Awo_c09010	46.6184	1096.95	4.50795	6.11546e-76	20.9874	711.031	214.422	20607.2	6.56039	0	2.0301	PTS-dependent dihydroxyacetone kinase dihydroxyacetone-binding subunit DhaK1
879	1044682	1045323	+	Awo_c09020	35.79	479.864	3.69016	1.33413e-37	6.64307	162.049	49.1015	3220.42	6.05929	1.87787e-210	2.29034	dihydroxyacetone kinase L subunit DhaL1
880	1045681	1046328	+	Awo_c09030	35.474	447.49	3.59598	4.92328e-35	99.7059	141.843	650.47	2636.01	2.0046	2.75261e-37	-1.63821	hypothetical protein
881	1046575	1048113	+	Awo_c09040	112.678	1433.12	3.64091	1.07087e-64	70.7859	116.814	1119.35	5196.67	2.20522	4.06932e-59	-1.45395	metal-dependent hydrolase
882	1048130	1049617	+	Awo_c09050	84.9035	917.279	3.40541	2.51322e-49	82.9204	165.667	1255.22	7025.65	2.4776	1.26803e-100	-0.948773	glycerol kinase GlpK1
883	1049898	1052441	+	Awo_c09060	24.1518	97.096	1.95252	3.03813e-05	3.46113	5.48431	87.4263	397.255	2.13928	3.43035e-19	0.176644	calcium-translocating P-type ATPase
884	1052542	1053342	+	Awo_c09070	352.475	694.554	0.972612	6.16485e-05	278.461	120.121	2368.16	2822.11	0.254394	0.0598348	-0.725557	putative glutamine-binding periplasmic protein
885	1053441	1054103	+	Awo_c09080	25.5573	57.6976	1.13822	0.0462466	13.4882	8.93009	92.8539	168.371	0.848027	0.00723497	-0.316165	glutamine ABC transport system permease protein GlnP2
886	1054113	1054907	+	Awo_c09090	29.0747	74.0794	1.30703	0.00505784	21.6374	10.9891	173.11	248.348	0.510833	0.0411086	-0.828637	glutamine ABC transport system ATP-binding protein GlnQ2
887	1055278	1058946	+	Awo_c09100	1272.79	3375.28	1.39945	7.91058e-15	213.538	49.6482	7981.22	5153.71	-0.629805	2.14483e-06	-2.038	DNA-directed RNA polymerase beta subunit RpoB
888	1058980	1062654	+	Awo_c09110	1496.32	3119.45	1.05378	2.10821e-08	338.533	88.9705	12584.6	9274.22	-0.4399	8.78451e-05	-1.50023	DNA-directed RNA polymerase beta%27 subunit RpoC
889	1062735	1062974	+	Awo_c09120	159.507	265.379	0.726077	0.0101246	277.735	87.4776	753.417	659.157	-0.187554	0.329974	-0.927261	ribosomal protein L7Ae%2FL30e%2FS12e%2FGadd45
890	1063078	1063452	+	Awo_c09130	352.587	826.869	1.22132	1.83747e-08	632.501	245.13	2538.62	2741.61	0.110684	0.403373	-1.1187	30S ribosomal protein S12
891	1063593	1064063	+	Awo_c09140	438.583	1144.63	1.37508	6.16837e-12	555.745	218.984	2699.92	2983.85	0.145064	0.293559	-1.23969	30S ribosomal protein S7
892	1064102	1066174	+	Awo_c09150	2064.25	7178.91	1.78941	1.98383e-25	665.118	308.154	14158.8	18356.7	0.374021	0.0037788	-1.42354	translation elongation factor G
893	1066213	1067406	+	Awo_c09160	3449.31	8960.76	1.37084	1.82464e-15	1017.46	538.714	12852.6	18580.3	0.530886	9.66562e-06	-0.845597	translation elongation factor Tu
894	1067925	1068581	-	Awo_c09170	357.755	47.4984	-2.84862	4.76272e-16	159.342	10.618	1081.12	197.485	-2.43757	1.51697e-37	0.460311	transcriptional regulator TetR family
895	1068742	1070250	+	Awo_c09180	28.5826	449.104	3.91187	1.2114e-37	8.11941	90.2038	125.872	3868.4	4.94812	8.46134e-258	0.967862	putative xylose-proton symporter
896	1070419	1071813	+	Awo_c09190	4.2184	20.2104	1.99738	0.0295808	1.20534	6.23249	17.0515	248.617	3.80701	3.42572e-32	1.60562	sodium%2Fsulfate symporter
897	1072036	1072662	-	Awo_c09200	12.094	176.406	3.74976	4.61167e-19	13.2374	56.5302	84.5602	1016.03	3.57454	2.75312e-80	-0.279711	corrinoid protein MttC10
898	1072754	1073557	-	Awo_c09210	13.1836	237.989	4.07919	1.47138e-25	24.3458	79.1885	199.116	1800.16	3.16885	6.83883e-89	-0.997634	methyltransferase 2 MttA3
899	1073617	1074597	-	Awo_c09220	25.1015	337.417	3.69168	1.02372e-28	10.6213	43.9655	108.627	1236.8	3.51051	7.14184e-87	-0.23952	methyltransferase 1 MttB11
900	1075072	1076532	-	Awo_c09230	1113.47	5193.55	2.20618	7.06149e-28	301.896	483.142	4592.15	20581.5	2.16096	1.25748e-86	-0.0575496	FAD dependend glycerol-3-phosphate dehydrogenase GlpA1
901	1076576	1077631	-	Awo_c09240	322.706	630.246	0.957258	0.000111251	118.834	81.0253	1293.63	2488.72	0.939021	9.79106e-09	-0.0217177	L-asparaginase AnsA
902	1077808	1079604	-	Awo_c09250	776.024	1849.57	1.24455	1.40256e-09	304.211	159.076	5486.36	8093.88	0.558336	7.8416e-05	-0.692036	corrinoid activation%2Fregeneration protein
903	1080969	1082645	+	Awo_c09260	1491.22	2919.07	0.964058	1.18037e-07	1346.03	495.311	23712.5	24802.4	0.0644931	0.681701	-0.904183	formyl-THF synthetase Fhs1
904	1082745	1083404	+	Awo_c09270	211.332	723.058	1.75759	6.75092e-15	602.033	440.158	4210.82	8400.57	0.994459	2.33767e-14	-0.77822	methenyl-THF cyclohydrolase FchA
905	1083442	1084347	+	Awo_c09280	439.466	1796.33	2.01762	5.1371e-25	841.814	441.108	8054.21	11718.3	0.539797	1.95581e-06	-1.49028	methylene-THF dehydrogenase FolD
906	1084375	1086339	+	Awo_c09290	974.834	6542.24	2.73154	1.14926e-51	678.421	518.003	13643.4	28964.5	1.08376	5.43938e-20	-1.66048	electron transport complex protein RnfC2
907	1086341	1086958	+	Awo_c09300	301.469	2258.78	2.88901	1.71885e-51	708.362	527.71	4457.88	9297.41	1.05834	9.21173e-23	-1.84499	5%2C10-methylene-THF reductase small subunit MetV
908	1086992	1087888	+	Awo_c09310	403.667	3061.76	2.90608	8.81323e-50	940.02	625.636	8631.98	15910.4	0.880185	8.07108e-12	-2.04092	5%2C10-methylene-THF reductase large subunit MetF
909	1088351	1089727	+	Awo_c09320	236.293	604.682	1.34075	3.97558e-08	227.444	150.726	3217.39	5988.08	0.894659	1.20502e-15	-0.459395	dihydrolipoamide dehydrogenase LpdA1
910	1089811	1090191	+	Awo_c09330	87.4349	253.543	1.51432	7.91169e-07	252.148	231.977	1059.79	2694.02	1.34317	4.63007e-22	-0.189966	glycine cleavage system H protein GcvH1
911	1090201	1091058	+	Awo_c09340	240.512	878.075	1.85176	2.47093e-17	392.805	266.97	3424.25	6580.45	0.940061	2.45429e-17	-0.925837	amidohydrolase
912	1091215	1091847	+	Awo_c09350	64.863	50.5054	-0.347195	0.510336	62.8396	24.1668	433.147	477.831	0.141148	0.480703	0.502601	D-alanyl-D-alanine dipeptidase PdgL
913	1092005	1094746	+	Awo_c09360	1051.78	877.04	-0.259746	0.279506	248.908	52.089	6914.95	4073.33	-0.762802	2.07467e-10	-0.501385	hypothetical protein UPF0182
914	1094783	1096054	+	Awo_c09370	777.496	696.942	-0.156613	0.528076	370.773	119.223	4842.84	4372.42	-0.146903	0.235105	0.0103745	seryl-tRNA synthetase SerS
915	1096147	1096629	+	Awo_c09380	331.809	314.19	-0.0780274	0.82895	534.196	163.755	2898.14	2432.77	-0.251865	0.0454534	-0.173812	transcription elongation factor GreA
916	1096641	1098107	+	Awo_c09390	1038.89	947.609	-0.131816	0.583285	557.697	167.244	8465.31	7082.53	-0.256867	0.022551	-0.124625	lysyl-tRNA synthetase LysS
917	1104515	1104982	+	Awo_c09430	51.7139	2.84125	-3.748	8.1457e-07	6.74278	1.993	34.3363	28.1345	-0.235772	0.739751	3.89857	transcriptional regulator
918	1104966	1105361	+	Awo_c09440	69.9258	3.42096	-3.98781	7.04837e-09	10.4177	2.07205	51.427	26.9466	-0.86055	0.12674	3.42093	hypothetical protein
919	1105373	1106095	+	Awo_c09450	114.788	3.36362	-4.70924	1.00773e-13	4.16936	1.02249	32.94	24.5403	-0.40537	0.536452	4.66813	putative membrane protein
920	1106375	1106791	-	Awo_c09460	95.6283	34.388	-1.435	0.000918077	70.8156	10.7512	304.022	128.469	-1.23488	1.33472e-06	0.232773	hypothetical protein
921	1106954	1108345	+	Awo_c09470	414.081	25.2558	-3.95482	1.26803e-32	14.9614	2.38837	213.338	96.8262	-1.12576	7.98157e-05	2.89555	transposase
922	1108648	1108971	+	Awo_c09480	19.4068	15.7447	-0.277361	0.751122	54.4708	17.1921	190.436	164.447	-0.203633	0.480371	0.0900087	hypothetical protein
923	1108964	1109572	+	Awo_c09490	55.442	38.3886	-0.510177	0.342703	50.0096	16.4009	326.654	297.22	-0.129556	0.59111	0.394067	dienelactone hydrolase
924	1109592	1110305	+	Awo_c09500	172.026	212.928	0.300893	0.368159	86.7794	23.2973	667.176	501.361	-0.412832	0.0188179	-0.719955	NAD-dependent histone deacetylase silent information regulator Sir2
925	1110356	1111462	-	Awo_c09510	299.362	217.148	-0.457064	0.130003	81.6876	44.6664	922.062	1407.3	0.606578	0.000158372	1.07321	hypothetical protein
926	1111620	1112024	-	Awo_c09520	203.912	325.988	0.66933	0.0129942	343.058	55.4163	1471.75	676.676	-1.11186	5.1762e-12	-1.79787	formylmethanofuran dehydrogenase subunit E
927	1112102	1113460	-	Awo_c09530	359.832	479.887	0.411993	0.0943474	555.751	233.742	7770.96	9128.5	0.231718	0.0749731	-0.183084	hypothetical protein DUF711
928	1113472	1113741	-	Awo_c09540	72.1775	37.9809	-0.899838	0.0576286	64.0474	18.9132	253.451	192.048	-0.38855	0.13281	0.526034	hypothetical protein containing ACT domain
929	1114025	1114456	+	Awo_c09550	280.23	83.2052	-1.71961	9.16091e-07	1636.89	363.168	7290.56	4524.05	-0.687607	1.55435e-08	1.06345	protein MarZ
930	1114457	1115413	+	Awo_c09560	599.531	405.651	-0.559466	0.0159934	899.083	443.991	8751.75	12125.9	0.469188	6.77034e-05	1.03404	S-adenosyl-L-methionine-dependent methyltransferase MraW1
931	1115873	1118281	+	Awo_c09570	957.565	1055.98	0.140688	0.559764	285.757	65.4609	6965.79	4496.44	-0.630589	2.61571e-08	-0.772644	penicillin-binding protein
932	1118434	1119807	+	Awo_c09580	210.765	98.9275	-1.07566	0.000441004	81.126	21.8081	1157.4	873.959	-0.405944	0.00660334	0.685935	UDP-N-acetylmuramoyl-tripeptide-D-alanyl-D-alanine ligase MurF
933	1119807	1120781	+	Awo_c09590	203.138	89.187	-1.17051	0.000178935	111.555	29.803	1129.54	852.779	-0.40702	0.00777415	0.78206	phospho-N-acetylmuramoyl-pentapeptide transferase MraY
934	1120795	1122156	+	Awo_c09600	219.305	85.2724	-1.34027	1.949e-05	57.1584	16.4502	814.715	654.578	-0.314058	0.0537874	1.04706	UDP-N-acetylmuramoylalanine-D-glutamate ligase MurD
935	1122175	1123290	+	Awo_c09610	126.319	94.7772	-0.408413	0.303915	83.1938	20.8002	1021.43	715.137	-0.514735	0.00568937	-0.0998327	cell division protein FtsW
936	1123299	1124402	+	Awo_c09620	185.769	239.286	0.36136	0.234314	145.891	33.8447	1722.87	1125.43	-0.612227	5.89464e-06	-0.979562	undecaprenyldiphospho-muramoylpentapeptide beta-N- acetylglucosaminyltransferase MurG1
937	1124402	1125247	+	Awo_c09630	141.119	202.028	0.511979	0.104579	179.465	35.6064	1545.25	862.851	-0.840773	4.82579e-09	-1.3583	division initiation protein FtsQ
938	1125517	1126569	+	Awo_c09640	1084.35	644.236	-0.746751	0.0004554	888.977	220.39	9617.59	6628.59	-0.536337	6.2533e-06	0.2142	cell division protein FtsZ
939	1126645	1127058	+	Awo_c09650	592.359	718.73	0.277068	0.240061	1410.51	351.356	6313.2	4394.97	-0.519821	9.19296e-05	-0.801495	ribonucleotide reductase regulator NrdR
940	1127045	1127593	+	Awo_c09660	558.756	683.596	0.288018	0.233622	1465.5	230.516	8335.18	3721.68	-1.16054	1.09978e-24	-1.45419	ADP-ribose pyrophosphatase NudF
941	1127805	1128467	+	Awo_c09670	142.454	82.4311	-0.772805	0.0310009	87.819	16.3972	662.761	348.149	-0.928782	9.58589e-07	-0.139552	putative zinc metalloprotease
942	1128470	1129204	+	Awo_c09680	149.979	99.2142	-0.586664	0.100553	63.5512	13.6295	483.564	299.093	-0.691073	0.000423056	-0.0969689	chromosome segregation and condensation protein A
943	1129191	1129844	+	Awo_c09690	160.564	98.5772	-0.694929	0.0444074	101.005	29.5508	685.039	568.687	-0.272724	0.125703	0.435269	chromosome segregation and condensation protein B
944	1129841	1130578	+	Awo_c09700	128.782	90.4611	-0.50272	0.179677	108.947	27.2209	824.36	585.028	-0.496372	0.00276516	0.0147876	ribosomal large subunit pseudouridine synthase B
945	1130893	1131516	+	Awo_c09710	74.4274	30.8173	-1.22855	0.0166463	107.43	24.0184	697.054	446.102	-0.645738	0.000232329	0.628195	S-adenosyl-L-methionine-dependent methyltransferase MraW2
946	1131522	1132424	+	Awo_c09720	149.523	111.796	-0.414239	0.267155	108.947	29.2398	1020.93	769.852	-0.401695	0.0113113	0.012271	transcriptional regulator RpiR family
947	1132450	1133685	+	Awo_c09730	149.594	303.258	1.00715	0.000265718	91.8067	48.56	1148.22	1716.29	0.575446	4.59876e-05	-0.439607	hypothetical protein T
948	1133851	1134504	+	Awo_c09740	121.54	400.625	1.69783	3.0993e-10	87.2985	69.8095	597.773	1305.51	1.12363	1.2173e-14	-0.593885	cytidylate kinase Cmk
949	1134501	1135082	+	Awo_c09750	108.883	324.013	1.5516	1.47851e-08	22.1599	15.2481	227.367	339.204	0.574692	0.00837811	-0.99615	1-acyl-sn-glycerol-3-phosphate acyltransferase
950	1135090	1137351	+	Awo_c09760	1751.39	1841.75	0.0723207	0.79736	425.558	210.566	9841.42	13538	0.459798	4.79698e-05	0.387491	4-hydroxy-3-methylbut-2-enyl diphosphate reductase%2FS1 RNA-binding domain protein IspH
951	1137527	1137934	+	Awo_c09770	511.985	376.503	-0.439121	0.0993635	1741.92	615.278	7275.1	7336.21	0.0112026	0.93956	0.455508	transcriptional regulator BadM%2FRrf2 family
952	1137950	1139158	+	Awo_c09780	3090.6	9823.99	1.66016	3.01694e-21	4199.44	1277.37	50682.1	43904.9	-0.206837	0.105567	-1.87551	cysteine desulfurase IscS1
953	1139274	1139648	+	Awo_c09790	941.952	2014.64	1.09039	5.0792e-08	2391.68	1010.94	10161	12217.6	0.265498	0.0832365	-0.830877	FeS cluster assembly scaffold protein NifU
954	1139800	1140327	+	Awo_c09800	49.6764	64.3962	0.365764	0.470044	40.1509	16.9217	223.843	262.547	0.24254	0.373016	-0.144327	hypothetical protein
955	1140379	1141401	+	Awo_c09810	88.3501	85.9668	-0.0402153	0.935452	83.7755	26.5395	892.58	780.432	-0.188232	0.280293	-0.154256	hypothetical protein UPF0118
956	1141798	1144437	+	Awo_c09820	690.412	624.762	-0.143227	0.572234	199.348	56.2853	5387.5	4213.47	-0.353234	0.00407798	-0.210457	alanyl-tRNA synthetase AlaS
957	1144535	1144801	+	Awo_c09830	2667.95	1817.59	-0.549997	0.0100442	6868.41	2638.48	20643.8	21968.9	0.0898633	0.473032	0.643454	hypothetical protein DUF965
958	1145081	1146025	+	Awo_c09840	502.253	690.926	0.456715	0.0434041	620.799	115.807	6019.28	3133.07	-0.939679	1.26555e-16	-1.40213	aldo%2Fketo reductase
959	1146056	1146472	+	Awo_c09850	411.301	351.54	-0.224926	0.439058	637.414	120.15	2780.06	1457.97	-0.927807	1.68657e-13	-0.704651	resolvase holliday junction-type
960	1146486	1146845	+	Awo_c09860	626.208	484.735	-0.366014	0.160939	1032.5	221.958	3801.11	2319.14	-0.710547	1.82143e-07	-0.343384	hypothetical protein DUF1292
961	1147281	1147739	+	Awo_c09870	268.493	161.843	-0.722305	0.010703	165.698	18.1516	809.952	263.202	-1.60645	6.13585e-18	-0.891372	ferric uptake regulation protein Fur1
962	1147732	1149471	+	Awo_c09880	918.614	749.719	-0.291225	0.204814	179.28	53.8702	3215.54	2705.73	-0.248062	0.0515734	0.044062	ribonuclease J
963	1149496	1149861	+	Awo_c09890	373.397	409.853	0.134198	0.649051	297.262	158.848	1189.67	1746.03	0.55725	0.000562073	0.419126	hypothetical protein
964	1150079	1151029	+	Awo_c09900	194.347	151.035	-0.358008	0.283237	39.2898	16.5001	387.808	448.183	0.209114	0.321062	0.572501	aminodeoxychorismate lyase PabC2
965	1151112	1151759	+	Awo_c09910	166.117	171.755	0.0464741	0.907532	60.819	29.6426	411.681	558.315	0.444729	0.0166425	0.391398	O-methyltransferase family 3
966	1151928	1153151	+	Awo_c09920	150.186	128.213	-0.220251	0.579299	27.3709	9.64078	348.396	340.092	-0.0272567	0.911895	0.193409	peptidase U32
967	1153410	1154780	+	Awo_c09930	426.204	53.1746	-2.96284	1.60635e-25	126.52	11.0315	1799.18	438.02	-2.03111	9.07629e-43	0.964469	Na%2B%2FH%2B antiporter NhaP
968	1154894	1155295	+	Awo_c09940	197.58	48.1865	-1.99804	6.11178e-09	246.105	38.9831	1119.02	482.943	-1.20422	1.03498e-12	0.823422	hypothetical protein
969	1155459	1156184	+	Awo_c09950	65.0409	10.8426	-2.45378	2.2314e-05	26.9086	7.68882	197.836	160.197	-0.301387	0.279822	2.28018	two-component response regulator
970	1158255	1159073	+	Awo_c09980	14.0625	16.3817	0.205547	0.828502	12.7344	4.31631	106.533	101.816	-0.0613966	0.87602	-0.285565	abortive infection protein
971	1159528	1160322	-	Awo_c09990	54.5993	40.4208	-0.417637	0.461575	58.6083	12.5391	458.132	282.666	-0.704584	0.00241403	-0.262883	transposase B of IS655
972	1160364	1160648	-	Awo_c10000	13.6412	0.579717	-3.19349	0.00579018	34.765	7.53522	106.529	74.9003	-0.525292	0.194909	4.04827	transposase IS3%2FIS911
973	1161258	1161608	+	Awo_c10010	11.7781	14.1489	0.22807	0.822787	7.46418	2.87357	27.4767	29.3834	0.113875	0.867624	-0.167794	hypothetical protein
974	1161767	1162366	+	Awo_c10020	18.2119	13.0181	-0.448335	0.615122	8.72275	5.64408	63.4795	102.974	0.712881	0.0803886	1.18227	hypothetical protein
975	1162856	1163152	+	Awo_c10030	24.435	9.56849	-1.23756	0.119948	52.7659	8.24211	178.349	75.9715	-1.20749	0.00179938	0.121415	hypothetical protein
976	1163359	1165188	+	Awo_c10040	40.1845	27.2817	-0.535606	0.396736	14.3674	1.40107	264.84	72.6717	-1.84883	1.13956e-10	-1.30695	ABC transport system permease protein
977	1165194	1165946	+	Awo_c10050	15.7858	10.2342	-0.566509	0.548963	13.8615	1.9919	109.713	43.4659	-1.28849	0.0014094	-0.710549	ABC transport system ATP-binding protein
978	1166114	1166506	-	Awo_c10060	91.0231	219.375	1.24665	6.24381e-05	121.83	116.686	486.622	1325	1.43165	6.24397e-21	0.17602	response regulator receiver protein
979	1166524	1167738	-	Awo_c10070	176.101	169.506	-0.0532463	0.894424	34.7467	50.6818	440.591	1772.34	2.00847	3.30957e-46	2.06321	hypothetical protein containing pentapeptide repeat
980	1168273	1168713	+	Awo_c10080	20.8123	8.4664	-1.16585	0.166073	10.9501	2.7597	52.6286	36.186	-0.482114	0.401863	0.757202	hypothetical protein
981	1168809	1169258	+	Awo_c10090	16.6992	16.3531	-0.0228661	0.981745	27.271	5.59995	134.903	75.8801	-0.805713	0.0191301	-0.799905	hypothetical protein
982	1169411	1170628	+	Awo_c10100	54.4595	42.504	-0.35077	0.530877	42.6188	10.7831	545.026	377.649	-0.530989	0.00466593	-0.171694	DNA repair exonuclease subunit D
983	1170628	1174140	+	Awo_c10110	181.694	147.808	-0.296253	0.397632	57.5833	11.8984	2056.32	1198.93	-0.779119	2.5273e-08	-0.48053	exonuclease SbcC
984	1174161	1174841	+	Awo_c10120	47.5663	23.8034	-0.951666	0.0999563	33.8819	8.45745	252.287	169.914	-0.563479	0.0265026	0.428516	zinc metalloprotease
985	1174990	1175364	+	Awo_c10130	13.0783	15.7734	0.248593	0.793057	336.692	29.2938	1327.34	322.471	-2.02332	5.95924e-28	-2.31162	transcriptional regulator GntR family
986	1175367	1176233	+	Awo_c10140	18.457	28.0971	0.574404	0.4347	401.241	32.932	3591.92	821.278	-2.12042	4.76098e-57	-2.73506	ABC transport system ATP-binding protein
987	1176233	1176853	+	Awo_c10150	18.6332	22.1502	0.230633	0.780829	293.048	28.6392	1942.39	511.824	-1.91597	1.51073e-29	-2.17356	ABC transport system permease protein
988	1177094	1177582	+	Awo_c10160	33.3294	53.0312	0.641552	0.236634	409.177	28.8646	2111.31	407.596	-2.36199	1.87569e-53	-3.04297	ABC transport system permease protein
989	1177725	1178588	-	Awo_c10170	382.691	539.789	0.490177	0.0512821	1201.4	217.336	10398.8	5351.37	-0.956871	4.02941e-12	-1.45465	sulfite%2Fnitrite reductase
990	1178798	1179520	+	Awo_c10180	57.7627	32.0404	-0.81615	0.124023	119.372	26.9118	883.034	563.397	-0.647462	5.11949e-05	0.201928	ABC transport system ATP-binding protein
991	1179520	1181199	+	Awo_c10190	105.331	66.1067	-0.658838	0.0981434	66.9331	11.4103	1135.94	543.822	-1.06305	5.11885e-11	-0.390619	ABC transport system permease protein
992	1181323	1183383	+	Awo_c10200	209.43	240.072	0.194763	0.537952	102.724	19.4698	2169.23	1142.16	-0.924286	2.70311e-11	-1.12241	thymidylate kinase YyaL
993	1183412	1183888	+	Awo_c10210	149.772	329.97	1.1215	9.43897e-05	278.895	293.609	1389.82	4036.01	1.5371	3.93257e-37	0.398459	methionine sulfoxide reductase B
994	1184004	1184489	+	Awo_c10220	567.189	415.895	-0.443907	0.116865	420.677	350.097	2171.69	5012.71	1.20589	7.64733e-17	1.65438	rubrerythrin
995	1184901	1185683	+	Awo_c10230	67.2545	131.283	0.949065	0.00926048	333.976	105.232	2709.81	2355.95	-0.201379	0.151344	-1.16686	precorrin-6A reductase CbiJ1
996	1185727	1186611	+	Awo_c10240	72.5643	194.784	1.40181	9.76107e-06	510.484	188.06	4983.24	5099.9	0.0325682	0.94706	-1.39116	cobalt ABC transport system permease protein CbiQ1
997	1186624	1187463	+	Awo_c10250	124.354	344.195	1.44375	5.96231e-07	304.713	163.112	2861.58	4248.06	0.568458	0.000382632	-0.898778	cobalt ABC transport system ATP-binding protein CbiO1
998	1187596	1188360	+	Awo_c10260	144.25	297.993	1.03338	0.000210029	330.003	356.798	2837.72	8270.71	1.54052	8.16623e-27	0.496565	cobalamin biosynthesis protein CbiM1
999	1188360	1188701	+	Awo_c10270	67.9245	212.182	1.61245	4.0391e-07	172.825	217.289	678.655	2378.48	1.80699	1.33552e-34	0.165988	cobalt transport protein CbiN
1000	1189202	1190236	+	Awo_c10280	2.63672	8.49507	1.33557	0.259734	6.60573	7.04734	71.0358	207.771	1.52157	3.01307e-05	-0.139507	vitamin B12 import system permease protein BtuC
1001	1190233	1191444	+	Awo_c10290	1.65249	7.3643	1.57497	0.209113	8.71558	10.2719	114.598	349.078	1.59539	1.28264e-05	-0.548948	iron %28III%29 ABC transport system ATP binding protein FepC
1002	1191447	1192604	+	Awo_c10300	2.03928	3.97201	0.635746	0.668585	7.67359	9.42909	92.6613	304.663	1.68177	3.92941e-05	0.755363	adenosylcobinamide amidohydrolase CbiZ1
1003	1192588	1193760	+	Awo_c10310	4.49986	5.10277	0.149576	0.917849	7.17484	6.4093	90.6475	212.406	1.22244	0.00130745	1.04708	putative iron %28III%29 ABC transport system substrate-binding protein
1004	1193772	1197521	+	Awo_c10320	17.6835	38.739	1.07672	0.0944617	7.98081	8.39426	310.845	883.554	1.49029	3.48847e-07	0.375735	aerobic cobaltochelatase subunit CobN1
1005	1197537	1199495	+	Awo_c10330	6.25768	16.8755	1.276	0.163904	11.052	13.3207	226.558	730.21	1.6783	1.26057e-09	0.257206	magnesium chelatase 67 kDa subunit ChlI
1006	1199538	1200572	+	Awo_c10340	4.28921	11.8874	1.23804	0.236599	10.477	12.9099	121.807	380.898	1.63575	5.66409e-06	0.174158	magnesium chelatase 38 kDa subunit ChlI
1007	1200581	1201600	+	Awo_c10350	6.04702	11.916	0.840303	0.420708	8.72111	10.4433	95.7228	306.592	1.65341	7.54122e-06	0.700779	hypothetical protein
1008	1201718	1202809	+	Awo_c10360	8.01549	8.4664	0.0755045	0.949658	8.75483	6.62517	99.9074	206.136	1.02819	0.00290815	0.965975	adenosylcobinamide amidohydrolase CbiZ2
1009	1202812	1206579	+	Awo_c10370	29.9536	42.4753	0.48297	0.422795	10.5747	7.23769	409.976	763.071	0.886963	0.000845733	0.392383	aerobic cobaltochelatase subunit CobN2
1010	1206672	1207514	+	Awo_c10380	11.2151	7.88668	-0.441359	0.681845	15.2715	11.8946	136.337	283.412	1.05536	0.000262424	1.56368	ABC-type Nod factor export system ATP binding protein NodI
1011	1207514	1208248	+	Awo_c10390	11.3205	16.4678	0.489073	0.596326	8.83015	6.52355	69.6031	136.373	0.973294	0.00961268	0.429623	ABC-type Nod factor export system permease protein NodJ
1012	1208446	1211871	+	Awo_c10400	28.3012	40.0705	0.481993	0.434491	11.9855	8.27393	429.119	814.811	0.923713	7.96835e-08	0.423409	aerobic cobaltochelatase subunit CobN3
1013	1211945	1212574	+	Awo_c10410	15.4335	13.5692	-0.163974	0.871376	13.1711	7.69757	87.7008	139.581	0.672398	0.0567502	0.856181	precorrin-8X methylmutase CbiC1
1014	1212942	1213736	+	Awo_c10420	3.72628	1.13076	-1.03298	0.485774	22.2631	11.6691	182.33	276.777	0.583964	0.0470155	2.32261	molybdate%2Ftungsten ABC transport system substrate binding protein ModA1
1015	1213745	1214569	+	Awo_c10430	3.12884	2.26153	-0.304411	0.850018	37.7049	16.9894	314.555	415.429	0.393887	0.191833	0.869617	molybdate%2Ftungsten ABC transport system permease protein ModB1
1016	1214563	1215300	+	Awo_c10440	2.42607	1.15943	-0.580908	0.718219	55.7232	28.6928	413.136	632.997	0.600565	0.0245614	1.68078	molybdate%2Ftungsten ABC transport system ATP-binding protein ModC1
1017	1215297	1215515	+	Awo_c10450	2.03928	0.579717	-0.826599	0.597298	32.27	16.5392	89.013	121.275	0.414897	0.323534	2.26083	hypothetical protein
1018	1215534	1216370	+	Awo_c10460	5.66023	4.60907	-0.231914	0.876721	60.5824	22.7991	514.513	562.732	0.122903	0.686967	0.425625	molybdenum utilization protein ModD
1019	1216552	1217154	+	Awo_c10470	53.123	239.458	2.13239	1.44236e-11	28.3782	74.8602	173.965	1288.44	2.88294	3.20227e-71	0.7164	hypothetical protein
1020	1217467	1217757	+	Awo_c10480	28.4428	45.2879	0.63541	0.282068	45.9586	56.5212	145.947	518.677	1.82998	1.26555e-16	1.15833	transcriptional regulator ArsR family
1021	1217754	1220255	+	Awo_c10490	332.445	834.383	1.31791	5.98536e-10	132.384	97.5704	3458.89	7109.86	1.03899	2.25526e-19	-0.288083	FAD-dependent pyridine nucleotide-disulfide oxidoreductase Ndh
1022	1220766	1221137	+	Awo_c10500	249.364	235.451	-0.0808903	0.826705	503.008	72.7169	2020.68	803.566	-1.32188	1.47075e-16	-1.24752	dinitrogenase iron-molybdenum cofactor biosynthesis protein
1023	1221459	1221980	+	Awo_c10510	28.125	6.14753	-1.96979	0.0130295	51.4948	4.67168	266.231	70.976	-1.86571	2.16672e-08	0.286501	hypothetical protein containing CGCAxxGCC motif
1024	1222079	1222435	+	Awo_c10520	105.191	126.725	0.260297	0.540362	815.351	95.7389	2931.84	988.431	-1.56525	1.3559e-24	-1.83729	hypothetical protein UPF0251 family
1025	1222472	1222840	+	Awo_c10530	96.0151	284.825	1.54263	3.49033e-07	1625.41	176.294	6079.48	1877.6	-1.69155	4.43391e-43	-3.2638	dinitrogenase iron-molybdenum cofactor biosynthesis protein
1026	1222841	1223146	+	Awo_c10540	103.68	330.957	1.64774	9.93328e-09	898.373	92.3489	2858.42	839.971	-1.76382	7.83814e-36	-3.44131	hypothetical protein
1027	1223143	1224000	+	Awo_c10550	238.471	901.178	1.90263	1.70822e-18	1555.75	164.236	13564.5	4073.54	-1.73139	8.59678e-42	-3.65349	putative cobyrinic acid a%2Cc-diamide synthase
1028	1223978	1224844	+	Awo_c10560	242.938	766.225	1.63976	1.16732e-11	1186.09	84.5506	11847.2	2340.63	-2.3333	1.89563e-72	-3.99676	putative cobyrinic acid a%2Cc-diamide synthase
1029	1225105	1226310	+	Awo_c10570	453.979	936.528	1.03631	9.27385e-06	1853.19	135.715	22535.4	4733.67	-2.24216	9.05068e-44	-3.29586	dinitrogenase iron-molybdenum cofactor biosynthesis protein
1030	1226610	1227134	+	Awo_c10580	178.031	24.8768	-2.76807	9.33241e-13	2539.23	575.854	13230	8661.09	-0.609667	0.000285724	2.22807	formylmethanofuran dehydrogenase subunit E
1031	1227204	1228016	+	Awo_c10590	204.615	78.6948	-1.3539	4.76697e-05	1023.18	340.53	8388.99	7960.94	-0.0761666	0.623317	1.30301	methyltransferase
1032	1228108	1229196	+	Awo_c10600	280.867	281.56	0.00428339	0.990109	2986.93	717.895	32388.6	22557.1	-0.520342	0.00148132	-0.525463	Fe%283%2B%29-citrate ABC transport system periplasmic binding protein
1033	1229201	1230283	+	Awo_c10610	213.961	488.28	1.18106	6.32571e-06	4229.47	883.161	45875	27930	-0.713111	4.29944e-05	-1.90625	Fe%283%2B%29-citrate ABC transport system periplasmic binding protein
1034	1230270	1231025	+	Awo_c10620	186.049	195.807	0.0751087	0.849006	2014.82	469.407	15327.1	10239.4	-0.581147	1.40608e-05	-0.655715	Fe%283%2B%29-citrate ABC transport system ATP-binding protein
1035	1231159	1232502	+	Awo_c10630	132.749	102.756	-0.359241	0.358974	79.8929	15.4995	1107.61	602.406	-0.875052	7.98719e-09	-0.509165	putative membrane protein
1036	1232546	1233202	-	Awo_c10640	38.109	9.97619	-1.75459	0.0203769	9.09526	2.69119	59.7185	50.1214	-0.255085	0.602518	1.68082	cyclic nucleotide-binding protein
1037	1233313	1234104	+	Awo_c10650	76.8535	279.286	1.83159	3.31506e-09	139.491	192.381	1184.65	4381.31	1.88285	6.22684e-24	0.0253431	iron-sulfur binding protein
1038	1234315	1234659	+	Awo_c10660	69.0504	317.423	2.16008	4.95753e-13	152.055	196.882	570.156	1963.76	1.78999	7.75451e-24	-0.416497	hypothetical protein
1039	1235110	1235895	+	Awo_c10670	316.056	448.302	0.498329	0.118201	1496.34	206.602	12234.2	4717.46	-1.3711	1.32953e-21	-1.87913	CO dehydrogenase nickel-insertion accessory protein CooC1
1040	1235961	1237886	+	Awo_c10680	969.858	2856.87	1.54992	3.0596e-15	1835.87	221.991	36511.4	12133.4	-1.58519	5.24621e-32	-3.14795	corrinoid activation%2Fregeneration protein
1041	1237902	1238549	+	Awo_c10690	478.547	1652.79	1.77767	1.28121e-17	549.261	56.3176	3804.01	1076.76	-1.81426	3.74066e-38	-3.60899	hypothetical protein
1042	1238546	1239205	+	Awo_c10700	217.266	774.959	1.82261	8.81342e-16	1248.36	364.135	8843.36	6923.39	-0.351744	0.00608046	-2.18777	hypothetical protein
1043	1239392	1240327	+	Awo_c10710	1466.85	4627.28	1.64595	2.48273e-14	2782.3	1081.71	27428.6	29173	0.0890819	0.517557	-1.5685	corrinoid%2Firon-sulfur protein%2C small subunit AcsD
1044	1240347	1241687	+	Awo_c10720	2416.46	16408.2	2.74651	4.65538e-45	2123.79	767.397	30218.9	29621.7	-0.0284485	0.854124	-2.79225	corrinoid%2Firon-sulfur protein%2C large subunit AcsC
1045	1241757	1242542	+	Awo_c10730	1845.17	15814.6	3.08166	4.61174e-60	4155.5	1289.58	33893.7	28916.1	-0.228288	0.0981329	-3.32857	methyltetrahydrofolate:corrinoid%2Firon-sulfur protein methyltransferase
1046	1242813	1244711	+	Awo_c10740	2638.46	14986.1	2.49291	3.30046e-44	4287.64	788.616	83804.4	42726.8	-0.970098	5.02907e-18	-3.47774	CO dehydrogenase%2C catalytic subunit AcsA
1047	1244738	1245523	+	Awo_c10750	1209.58	6494.37	2.41133	3.31061e-40	2465.73	451.015	20390.3	10154.2	-1.00282	2.84328e-14	-3.43049	CO dehydrogenase nickel-insertion accessory protein CooC2
1048	1245579	1247753	+	Awo_c10760	3228.89	20613.1	2.66099	4.46981e-52	3833.16	691.37	86988.6	42700.3	-1.02352	6.18696e-13	-3.70103	acetyl CoA synthase catalytic subunit AcsB
1049	1247936	1248550	+	Awo_c10770	2232.07	2329.54	0.0617703	0.82285	3481.75	725.018	22039.2	12803.4	-0.782151	6.95006e-11	-0.845197	hypothetical protein
1050	1248932	1249354	+	Awo_c10780	2092.87	791.162	-1.39574	7.56652e-14	3257.53	737.455	14904.7	9292.4	-0.680428	1.37419e-08	0.721795	hypothetical protein
1051	1249810	1250598	+	Awo_c10790	779.389	308.119	-1.32854	1.08183e-09	1089.72	166.958	8917.26	3945.4	-1.17476	4.96475e-20	0.162427	D-alanyl-D-alanine carboxypeptidase DacB2
1052	1251224	1251721	+	Awo_c10810	31.1831	7.3643	-1.89893	0.011185	24.1501	3.34782	131.84	48.3395	-1.4247	0.000181275	0.634623	phosphinothricin acetyltransferase
1053	1251976	1252125	+	Awo_c10820	574.279	336.605	-0.762404	0.00460587	346.979	88.8234	1064.52	639.328	-0.726289	0.000112337	0.0351134	50S ribosomal protein L33
1054	1252144	1252521	+	Awo_c10830	839.394	985.727	0.231016	0.350615	417.648	159.414	2677.93	2388.76	-0.161757	0.265366	-0.396695	preprotein translocase subunit SecE
1055	1252535	1253071	+	Awo_c10840	484.806	1019.48	1.06618	8.43241e-07	748.823	227.523	4605.24	3840.8	-0.260777	0.0289057	-1.33423	transcription termination%2Fantitermination factor NusG
1056	1253142	1253567	+	Awo_c10850	1014.66	2107.78	1.04896	7.21638e-08	1004.57	243.899	4644.53	3135.24	-0.565582	1.00011e-06	-1.62169	50S ribosomal protein L11
1057	1253628	1254317	+	Awo_c10860	1307.13	2771.28	1.07842	6.18172e-09	669.093	206.954	4832.53	4122.15	-0.227282	0.0880963	-1.31353	50S ribosomal protein L1
1058	1254536	1255057	+	Awo_c10870	728.447	2220.29	1.59831	4.67481e-16	344.834	165.56	1872.01	2902.11	0.633865	6.81189e-06	-0.975336	50S ribosomal protein L10
1059	1255107	1255490	+	Awo_c10880	761.745	1621.83	1.08414	1.53278e-08	836.808	487.947	3398.37	5556.82	0.708303	1.9168e-07	-0.380824	50S ribosomal protein L7%2FL12
1060	1255574	1257025	+	Awo_c10890	170.265	657.748	1.93353	5.826e-17	62.6547	36.32	960.666	1529.31	0.672644	1.52079e-06	-1.27898	prolyl-tRNA synthetase ProS
1061	1257045	1257623	+	Awo_c10900	81.3533	289.59	1.80783	1.85056e-10	65.9427	40.2524	419.355	694.15	0.73153	2.72496e-05	-1.10466	hypothetical protein
1062	1257657	1258475	-	Awo_c10910	231.968	447.206	0.935322	0.00105666	241.016	60.9477	2165	1564.38	-0.468503	0.000853258	-1.4158	dihydroneopterin aldolase%2F 2-amino-4-hydroxy-6-hydroxymethyldihydropteridine pyrophosphokinase FolBK
1063	1258457	1259284	-	Awo_c10920	250.356	243.735	-0.0388043	0.917728	316.333	63.4164	2622.5	1482.36	-0.823238	5.30494e-07	-0.784387	dihydropteroate synthase FolP
1064	1259295	1259777	-	Awo_c10930	151.769	74.9521	-0.995323	0.00565364	131.669	34.3409	656.491	471.475	-0.470777	0.0114247	0.540245	metal-dependent phosphohydrolase
1065	1259788	1260348	-	Awo_c10940	140.73	57.4683	-1.26152	0.000738507	279.679	51.8063	1560.73	825.797	-0.918521	1.82003e-08	0.373735	GTP cyclohydrolase I
1066	1261057	1262352	+	Awo_c10950	71.2986	38.3886	-0.866571	0.0660704	68.087	4.75088	1127.5	191.307	-2.55358	1.0135e-41	-1.66597	hypothetical protein
1067	1262361	1263077	+	Awo_c10960	48.3071	31.6614	-0.590382	0.309376	100.532	9.1605	730.188	187.652	-1.95665	7.72564e-23	-1.3507	hypothetical protein
1068	1263559	1264269	+	Awo_c10970	68.1352	5.10277	-3.48291	4.57957e-08	26.0283	7.85873	196.597	166.822	-0.227389	0.427321	3.50212	butyrate--acetoacetate CoA-transferase subunit A
1069	1264281	1264919	+	Awo_c10980	366.938	15.7447	-4.43152	1.05751e-32	36.592	9.19035	243.178	169.914	-0.51357	0.0444729	4.02539	butyrate--acetoacetate CoA-transferase subunit B
1070	1264999	1265532	-	Awo_c10990	236.675	144.945	-0.697129	0.0193833	380.776	77.5464	2151.66	1203.68	-0.832235	1.69596e-08	-0.130592	hypothetical protein
1071	1265834	1266604	+	Awo_c11000	472.258	409.107	-0.204425	0.450212	428.944	176.169	3400.92	3909.68	0.199836	0.114931	0.408225	thymidylate synthase flavin-dependend
1072	1266676	1267530	+	Awo_c11010	462.241	403.81	-0.192597	0.481079	317.552	150.553	2841.64	3755.77	0.402319	0.00625233	0.597352	hypothetical protein
1073	1267571	1268050	-	Awo_c11020	321.157	361.191	0.169055	0.573828	309.134	65.7053	1531.5	919.12	-0.734364	1.3016e-07	-0.906107	S-ribosylhomocysteine lyase LuxS
1074	1268047	1268589	-	Awo_c11030	177.261	220.368	0.310791	0.371266	171.026	42.787	939.984	685.53	-0.456716	0.0208515	-0.769457	holliday junction-specific endonuclease RecU
1075	1268592	1269569	-	Awo_c11040	183.942	316.162	0.772768	0.00482412	135.574	39.632	1357.53	1128.21	-0.264704	0.105175	-1.04836	ribosomal large subunit pseudouridine synthase C
1076	1269736	1270665	-	Awo_c11050	613.738	457.214	-0.421872	0.0729196	987.547	261.027	9410.42	6915.7	-0.4435	0.00126165	-0.0196294	fructose-1%2C6-bisphosphate aldolase Fba1
1077	1270955	1271716	-	Awo_c11060	333.462	550.07	0.716705	0.00441797	65.0282	32.4711	528.335	726.981	0.469078	0.0119243	-0.261632	hypothetical protein
1078	1272019	1272354	+	Awo_c11070	524.622	336.283	-0.636312	0.025069	307.895	188.373	1198.32	1936.15	0.69629	5.13235e-05	1.33378	rubredoxin-type Fe%28Cys%294 protein
1079	1272670	1273752	-	Awo_c11090	53.4752	25.8356	-1.00562	0.074634	25.2783	9.61196	283.447	295.174	0.0658437	0.810024	1.108	prophage LambdaBa02 site-specific recombinase phage integrase family
1080	1274033	1274536	-	Awo_c11100	62.5077	61.9627	-0.00725784	0.990109	100.801	48.7214	890.677	1120.16	0.334582	0.0333604	0.34337	hypothetical protein
1081	1274781	1275182	-	Awo_c11110	37.477	10.7566	-1.68162	0.0113867	87.4456	24.2139	380.833	293.062	-0.370253	0.0838527	1.42283	transcriptional regulator XRE family
1082	1276784	1277254	+	Awo_c11120	22.9224	2.81258	-2.6034	0.00383843	17.8127	3.44872	85.5279	47.4764	-0.826871	0.054395	2.17761	hypothetical protein
1083	1278253	1278576	+	Awo_c11130	6.67899	3.44963	-0.693436	0.615601	7.67902	2.74944	25.8486	27.7792	0.101492	0.885806	1.0571	hypothetical protein
1084	1278845	1279501	+	Awo_c11140	6.8206	7.88668	0.172166	0.893514	4.39726	1.63927	30.8091	32.8304	0.0833103	0.89984	-0.117843	hypothetical protein
1085	1279647	1279967	+	Awo_c11150	2.63672	3.33495	0.236921	0.88517	4.22949	2.22343	16.0824	24.3322	0.548728	0.46173	0.258461	hypothetical protein
1086	1280022	1281401	+	Awo_c11160	96.293	61.3256	-0.630717	0.147421	78.6631	26.3876	1103.58	1038.01	-0.0861618	0.610474	0.562572	hypothetical protein
1087	1281469	1282278	+	Awo_c11170	12.1994	10.2629	-0.221691	0.839392	7.817	4.66194	63.9409	114.919	0.793849	0.0383326	1.09518	sporulation initiation inhibitor protein Soj1
1088	1282282	1283325	+	Awo_c11180	15.4335	13.6838	-0.155331	0.881933	5.21433	4.28801	56.6949	133.845	1.18602	0.000735344	1.41287	ParB-like partition protein
1089	1283325	1284605	+	Awo_c11190	31.3955	35.5474	0.169581	0.802423	5.27976	3.99131	69.8335	146.887	1.05653	0.00113259	0.893524	endonuclease relaxase
1090	1284757	1285671	+	Awo_c11200	11.039	11.8587	0.097667	0.929053	5.64899	3.52371	51.6959	90.8256	0.762152	0.0668935	0.709716	hypothetical protein
1091	1286166	1286513	+	Awo_c11210	3.58643	4.46572	0.211716	0.892567	3.86667	1.6804	13.9509	16.697	0.217371	0.807328	-0.0571112	hypothetical protein
1092	1286624	1287580	-	Awo_c11220	12.0595	0	-3.7138	0.00304025	3.31975	0.335769	31.2734	9.06175	-1.66585	0.0255789	NA	transposase
1093	1287788	1288252	+	Awo_c11230	2.63672	1.13076	-0.69732	0.655904	1.56997	1.02615	7.98343	14.2907	0.784576	0.392288	2.06144	hypothetical protein
1094	1288255	1289040	+	Awo_c11240	8.19163	2.86991	-1.1809	0.339387	3.98817	3.31185	31.5059	79.0275	1.26735	0.00773597	2.83988	hypothetical protein
1095	1289057	1289566	+	Awo_c11250	4.25469	4.55173	0.0458243	0.977068	2.49412	2.05995	12.0511	36.2165	1.36164	0.0631995	1.49012	hypothetical protein
1096	1289992	1290519	+	Awo_c11260	5.5549	6.69858	0.217848	0.876044	3.88999	2.2739	20.8104	34.0184	0.662725	0.284907	0.438915	hypothetical protein
1097	1290593	1291009	+	Awo_c11270	11.6019	11.9447	0.0328061	0.97635	6.6102	4.9639	29.2203	62.1834	1.06836	0.0247021	1.04755	single-strand binding protein Ssb1
1098	1291048	1291653	+	Awo_c11280	15.399	24.4404	0.612383	0.434295	5.19407	3.59017	31.8938	62.2139	0.919628	0.0525262	0.297527	hypothetical protein
1099	1291665	1292660	+	Awo_c11290	21.9382	42.2173	0.898002	0.135322	5.46061	3.72594	55.0682	105.649	0.91537	0.013414	-0.00440139	hypothetical protein
1100	1292708	1294645	+	Awo_c11300	49.7472	99.6283	0.978123	0.0186092	7.41075	5.91051	151.295	326.756	1.11315	2.10802e-06	0.108908	TRAG family protein
1101	1295243	1296073	+	Awo_c11310	19.1253	33.4579	0.762146	0.253207	8.19869	7.79901	71.1913	189.997	1.42332	1.85219e-06	0.609342	hypothetical protein
1102	1296312	1296629	+	Awo_c11320	5.5549	9.01744	0.581583	0.616401	2.07208	3.79702	8.1774	38.0289	2.17988	0.00121939	1.51842	hypothetical protein
1103	1297216	1297950	+	Awo_c11330	5.06279	14.7573	1.32369	0.172286	2.66789	2.09915	20.5002	46.913	1.11589	0.0432115	-0.349075	SAF domain containing protein
1104	1297961	1298833	+	Awo_c11340	9.24667	16.9901	0.776144	0.393967	1.68421	1.12272	16.936	33.2163	0.973552	0.136907	0.094104	hypothetical protein
1105	1298823	1300145	+	Awo_c11350	12.657	26.4439	0.974891	0.195967	1.95844	1.89384	26.4683	71.2451	1.373	0.00268647	0.365517	type II secretion system protein E
1106	1300142	1301086	+	Awo_c11360	12.6915	20.2964	0.626031	0.453861	2.06543	1.8362	20.2292	51.3398	1.28251	0.0153438	0.666272	hypothetical protein
1107	1301097	1301972	+	Awo_c11370	9.66798	17.4265	0.77219	0.389561	1.67105	1.66314	15.191	42.3085	1.35698	0.0268379	0.627734	hypothetical protein
1108	1301984	1302391	+	Awo_c11380	1.75781	5.04543	1.0712	0.438545	2.27608	1.94526	9.88249	22.728	1.16171	0.134934	-0.319673	hypothetical protein
1109	1302388	1302930	+	Awo_c11390	3.51563	1.13076	-0.995309	0.502764	1.31164	1.04626	7.71173	16.103	0.917694	0.297274	2.69869	hypothetical protein
1110	1303015	1303707	+	Awo_c11400	51.1527	28.7915	-0.794115	0.148575	24.3139	9.09132	179.08	180.905	0.0193736	0.952657	0.843797	filamentation protein Fic1
1111	1303815	1304348	+	Awo_c11410	347.001	257.069	-0.42861	0.11891	488.132	129.593	2720.7	2052.95	-0.4078	0.0122111	0.0265051	hypothetical protein
1112	1304382	1312478	+	Awo_c11420	53.192	46.9124	-0.173911	0.759034	1.3641	0.802856	109.826	184.768	0.725344	0.0125073	0.931744	hypothetical protein
1113	1312734	1313501	+	Awo_c11430	2.81286	2.20419	-0.218881	0.89803	0.788523	0.36967	6.35537	8.8536	0.377956	0.736921	0.830075	hypothetical protein
1114	1313514	1313810	+	Awo_c11440	0.38679	1.71048	0.838518	0.587605	1.19201	0.397571	4.14682	5.2289	0.318942	0.810024	-1.81028	hypothetical protein
1115	1313791	1314345	+	Awo_c11450	4.49986	1.68181	-0.946446	0.507977	1.79558	0.927062	9.99801	14.4988	0.434786	0.641603	1.95609	hypothetical protein
1116	1314338	1315606	+	Awo_c11460	8.40228	7.39297	-0.152902	0.902385	1.86318	1.58644	23.8719	56.5991	1.17665	0.0231005	1.4301	Bsp-like protein
1117	1315616	1316542	+	Awo_c11470	4.88665	9.07478	0.747961	0.516667	0.950503	0.912856	9.49455	23.7687	1.20324	0.11224	0.430875	hypothetical protein
1118	1316936	1318231	+	Awo_c11480	9.52813	25.4565	1.27795	0.10153	1.64285	1.95398	21.4693	72.0472	1.68906	0.00028063	0.328894	hypothetical protein
1119	1318261	1318995	+	Awo_c11490	6.04702	15.8594	1.22201	0.188612	1.66389	1.53056	12.6722	31.9979	1.24177	0.0588634	-0.0547339	hypothetical protein
1120	1318979	1320928	+	Awo_c11500	10.4761	36.1271	1.68288	0.0144994	0.944288	1.36419	17.826	75.6719	1.95721	4.8284e-05	0.299793	hypothetical protein
1121	1320948	1321901	+	Awo_c11510	6.36301	19.2803	1.43886	0.102804	1.45638	1.59417	14.4165	43.6436	1.55381	0.00955621	-0.00130458	hypothetical protein
1122	1321915	1322964	+	Awo_c11520	5.06279	19.602	1.70686	0.0558474	1.56638	1.5555	17.013	46.1109	1.39506	0.0133905	-0.514532	hypothetical protein
1123	1322979	1324004	+	Awo_c11530	5.16811	20.2677	1.74813	0.0422287	1.53003	0.808953	15.7337	23.7382	0.544393	0.461659	-1.37812	peptidase M23B
1124	1324034	1324717	+	Awo_c11540	3.90242	7.80067	0.796866	0.521123	0.923607	0.916495	6.78182	17.5295	1.20631	0.165806	0.370814	hypothetical protein
1125	1324761	1325726	+	Awo_c11550	3.58643	11.1643	1.29422	0.259239	0.942408	0.853752	10.8516	25.7587	1.23748	0.101211	-0.39112	hypothetical protein
1126	1326215	1326421	+	Awo_c11560	6.43381	6.69858	0.0487289	0.97121	2.55986	1.37639	5.03752	8.0515	0.473413	0.691651	0.618364	hypothetical protein
1127	1326421	1327470	+	Awo_c11570	7.13658	23.1663	1.55058	0.0540912	0.970597	0.810878	11.0064	24.1545	1.09964	0.140065	-0.56477	hypothetical protein
1128	1327671	1328537	+	Awo_c11580	75.6568	121.543	0.673846	0.0729589	60.8385	38.0595	540.062	960.383	0.821339	5.53394e-07	0.14656	filamentation protein Fic2
1129	1329059	1329826	+	Awo_c11590	1.75781	12.3811	2.25589	0.0366488	0.732501	1.25552	5.81268	28.7895	2.01089	0.00767248	-0.508017	hypothetical protein
1130	1329905	1336648	+	Awo_c11600	130.926	263.067	0.992317	0.000497198	3.91933	9.63951	275.038	1848.48	2.75965	5.87128e-67	1.74196	helicase
1131	1337230	1338900	+	Awo_c11610	38.3905	87.2472	1.15767	0.00991821	10.7225	7.66234	183.769	367.749	1.00022	2.9452e-05	-0.183535	RNA-directed DNA polymerase
1132	1339034	1339852	+	Awo_c11620	9.35199	15.337	0.629064	0.506779	2.96214	1.25573	24.9187	28.9976	0.212822	0.758215	-0.494966	helicase
1133	1340639	1341892	+	Awo_c11630	44.6499	229.647	2.31093	5.73944e-11	25.835	16.7407	328.822	605.375	0.874771	1.21237e-06	-1.48217	DNA polymerase IV
1134	1342108	1342506	+	Awo_c11640	20.4618	15.251	-0.395399	0.639578	58.1537	19.5837	240.156	232.57	-0.0389714	0.89492	0.377724	hypothetical protein
1135	1342653	1343105	+	Awo_c11650	73.0183	25.5425	-1.45434	0.00441722	64.8759	18.0608	306.346	241.037	-0.338852	0.164245	1.16945	hypothetical protein
1136	1344250	1348629	-	Awo_c11660	799.865	647.845	-0.301739	0.250011	115.652	15.2528	5088.68	1896.24	-1.42234	1.45536e-31	-1.12005	hypothetical protein
1137	1349615	1350226	+	Awo_c11670	11.8834	5.65382	-0.920385	0.383109	30.2565	7.12719	184.386	125.199	-0.562601	0.0558095	0.513143	hypothetical protein
1138	1350223	1351077	+	Awo_c11680	27.2461	9.6545	-1.37374	0.0697085	51.9622	11.9775	462.486	293.895	-0.648552	0.00114038	0.842669	hypothetical protein
1139	1351630	1352949	+	Awo_c11690	91.7949	72.7416	-0.32958	0.477281	46.2348	14.374	617.806	540.578	-0.191998	0.295622	0.142981	hypothetical protein
1140	1353580	1353810	+	Awo_c11700	0	0.579717	0.343302	0.789213	3.20407	1.97696	7.78946	13.0723	0.673349	0.480974	NA	hypothetical protein
1141	1354001	1354384	+	Awo_c11710	44.2268	68.2822	0.612282	0.205529	143.855	106.754	570.841	1175	1.04168	1.55866e-09	0.414913	hypothetical protein
1142	1354686	1355153	-	Awo_c11720	39.2729	0	-5.31156	1.16553e-06	0.860076	0.217681	4.92199	2.8226	-0.557287	0.686992	NA	transposase of IS981A
1143	1355437	1356291	+	Awo_c11730	564.412	94.8408	-2.54676	1.58595e-24	344.65	114.563	2922.52	2867.71	-0.0304478	0.879912	2.54585	transposase IS204%2FIS1001%2FIS1096%2FIS1165 family protein
1144	1356431	1357096	+	Awo_c11740	472.194	94.2611	-2.29934	3.54007e-19	260.594	86.3467	1731.97	1669.08	-0.0580998	0.780335	2.27128	transposase
1145	1357071	1357385	+	Awo_c11750	104.277	98.2045	-0.0877074	0.849828	148.962	48.7618	545.688	670.143	0.298093	0.0921438	0.382958	RNA-directed DNA polymerase
1146	1357753	1358679	+	Awo_c11760	79.1724	101.632	0.355767	0.434215	67.0625	21.8841	644.514	579.825	-0.146171	0.438991	-0.512875	transcriptional regulator LysR family
1147	1358812	1359876	+	Awo_c11770	11.7781	22.0069	0.816723	0.31685	6.70767	3.24825	74.1358	97.8974	0.389767	0.332935	-0.500753	hypothetical protein
1148	1360269	1362071	+	Awo_c11780	14.7653	34.9677	1.18054	0.0765952	2.07836	2.17894	40.0719	115.422	1.52369	0.000290549	0.282438	ferredoxin:FAD-dependent pyridine nucleotide-disulfide oxidoreductase 4Fe-4S ferredoxin iron-sulfur binding protein
1149	1362085	1363593	+	Awo_c11790	11.5311	32.1264	1.38782	0.0447871	2.15031	2.42655	33.0177	104.67	1.61561	3.25951e-05	0.186302	NADH-quinone oxidoreductase subunit F
1150	1363740	1365200	+	Awo_c11800	13.2889	56.9746	2.01069	0.000319492	4.64941	6.09728	67.5836	255.45	1.84382	7.32508e-10	-0.181797	fumarate reductase flavoprotein subunit FccA
1151	1365422	1366051	+	Awo_c11810	22.8171	19.1943	-0.234307	0.774082	9.79933	10.5126	60.5315	187.236	1.57065	5.60227e-07	1.87853	corrinoid protein MttC11
1152	1366719	1367390	-	Awo_c11820	140.803	161.699	0.197521	0.586082	60.8673	36.5945	435.594	721.213	0.733981	6.13704e-05	0.527808	transcriptional regulator TetR family
1153	1367542	1368447	-	Awo_c11830	104.207	52.5949	-0.966105	0.0170584	98.4065	22.3155	914.861	574.154	-0.667265	6.30519e-05	0.31434	transcriptional regulator LysR family
1154	1368629	1369594	+	Awo_c11840	23.1676	29.4572	0.334495	0.648239	10.3399	14.6023	102.115	403.169	1.96507	6.79972e-19	1.63467	hypothetical protein NmrA family
1155	1369706	1370371	-	Awo_c11850	148.364	47.7851	-1.59793	2.41501e-05	110.772	23.0733	756.739	449.524	-0.752296	0.000163101	0.883114	transcriptional regulator TetR family
1156	1370554	1371054	+	Awo_c11860	3.12884	17.3978	2.13009	0.02509	4.17428	11.7165	20.8489	175.026	2.95333	2.40759e-15	0.594319	putative xanthine dehydrogenase iron-sulfur binding subunit XdhC
1157	1371054	1373348	+	Awo_c11870	7.69951	56.2515	2.69133	8.71696e-06	2.86596	7.34385	66.4618	483.243	2.82604	4.12319e-34	-0.00690424	xanthine dehydrogenase molybdopterin binding protein
1158	1373361	1375736	+	Awo_c11880	22.3595	98.8129	2.08544	2.06689e-06	4.52471	10.5106	108.199	714.244	2.69128	2.91481e-38	0.578917	putative xanthine dehydrogenase FAD-binding subunit
1159	1375886	1376266	+	Awo_c11890	4.57067	22.4433	2.00897	0.0196022	2.09697	3.32249	7.51777	35.8307	2.00231	0.00346679	-0.0429846	hypothetical protein
1160	1376737	1377954	+	Awo_c11900	3.51563	3.44963	-0.0208099	0.990109	1.81926	0.870364	23.7178	31.1958	0.410971	0.532496	0.422719	major facilitator superfamily MFS_1 transporter
1161	1378041	1379066	+	Awo_c11910	2.42607	4.46572	0.598964	0.682205	2.33854	1.56573	24.4145	50.5072	1.00654	0.0546374	0.168473	molybdopterin biosynthesis protein MoeA2
1162	1379348	1381675	+	Awo_c11920	9.14134	19.051	0.936603	0.297906	2.19055	1.69892	52.2386	112.691	1.06375	0.00437294	0.0497922	methyl-accepting chemotaxis transducer protein
1163	1382026	1382460	+	Awo_c11930	7.94469	1.71048	-1.59837	0.208825	3.44713	1.42985	14.9578	18.5093	0.225504	0.802595	2.52294	transcriptional regulator MarR family
1164	1382620	1384356	+	Awo_c11940	7.91016	3.97201	-0.796359	0.512109	1.24352	1.25735	21.1976	61.6199	1.44386	0.0043224	2.53333	multidrug%2Fprotein%2Flipid ABC transport system ATP-binding protein
1165	1384346	1386229	+	Awo_c11950	19.5121	24.8768	0.328615	0.670024	5.86594	2.81831	113.549	152.74	0.4359	0.159974	0.0773318	multidrug%2Fprotein%2Flipid ABC transport system ATP-binding protein
1166	1387819	1390038	+	Awo_c11960	72.528	10.7853	-2.61634	2.05465e-06	7.05807	2.4589	160.673	157.431	-0.015388	0.970165	2.72007	hypothetical protein
1167	1390113	1390550	+	Awo_c11970	28.125	6.26221	-1.96209	0.0123109	14.2594	4.89679	65.9983	60.7873	-0.0987408	0.838741	2.04845	hypothetical protein
1168	1391099	1391710	+	Awo_c11980	77.874	35.4901	-1.10003	0.018286	105.447	15.9706	666.831	281.239	-1.24142	1.86006e-11	-0.111798	hypothetical protein
1169	1391707	1392561	+	Awo_c11990	118.482	58.0193	-1.00878	0.0109868	96.2979	18.6363	844.358	457.895	-0.879968	9.04817e-08	0.147219	hypothetical protein
1170	1393123	1394349	+	Awo_c12000	120.343	78.6598	-0.60341	0.112851	51.5803	14.9714	672.876	536.953	-0.322681	0.065118	0.287908	hypothetical protein
1171	1394990	1396177	-	Awo_c12010	22.3595	10.7853	-0.960822	0.236079	22.7402	5.82734	278.366	200.81	-0.462056	0.0622096	0.580673	phage integrase-like protein
1172	1396177	1396656	-	Awo_c12020	13.9227	2.20419	-2.10536	0.0538306	21.8909	4.0319	108.238	58.5892	-0.875011	0.0207709	1.77361	hypothetical protein
1173	1396856	1397953	+	Awo_c12030	558.142	201.391	-1.45592	2.85488e-09	176.114	82.0308	2019.05	2612.72	0.370157	0.00343255	1.84251	putative ATPase
1174	1397974	1400304	+	Awo_c12040	1493.39	610.218	-1.2829	7.56667e-11	552.704	189.543	13078.6	12554	-0.0590744	0.636341	1.23213	hypothetical protein
1175	1400301	1401056	-	Awo_c12050	195.724	22.9083	-3.00049	8.08906e-13	34.6283	4.66215	267.903	102.766	-1.3499	5.52556e-06	1.71252	hypothetical protein
1176	1402230	1402832	+	Awo_c12060	8.19163	0.551047	-2.48745	0.0505625	3.19659	0.168866	21.1213	2.8226	-2.44905	0.0130991	0.990296	hypothetical protein
1177	1404036	1405409	-	Awo_c12070	12.0232	15.251	0.318324	0.742081	3.17015	2.39225	44.6053	95.3387	1.07924	0.00871256	0.752771	transcriptional regulator
1178	1405731	1406975	+	Awo_c12080	6.89141	35.7194	2.13892	0.00349174	9.95827	14.3895	124.474	512.565	2.00087	4.0877e-20	-0.331946	4-aminobutyrate aminotransferase GabT1
1179	1407416	1407958	-	Awo_c12090	14.5546	4.46572	-1.43992	0.152537	7.72177	3.57284	47.7858	57.5179	0.310303	0.595774	1.97194	transposase IS4 family
1180	1408465	1408740	+	Awo_c12100	18.9855	20.2391	0.0796012	0.930503	31.8939	5.40834	98.3214	45.5169	-1.06586	0.0183617	-1.20335	hypothetical protein
1181	1408837	1409721	+	Awo_c12110	18.773	27.7467	0.537295	0.471537	25.3853	8.21197	238.34	208.237	-0.172704	0.576008	-0.758448	transcriptional regulator
1182	1409847	1410683	+	Awo_c12120	17.9649	24.3831	0.413962	0.596326	36.9524	10.7317	314.213	255.303	-0.30142	0.198502	-0.740232	3-oxoacyl-%5Bacyl-carrier-protein%5D reductase FabG1
1183	1411081	1411722	-	Awo_c12130	8.78907	2.81258	-1.29094	0.278035	10.9959	2.91276	78.2833	57.5789	-0.421427	0.331779	1.20065	transcriptional regulator
1184	1412233	1413312	+	Awo_c12140	5.76556	8.58107	0.477419	0.693966	0.473019	2.86066	5.30922	91.9221	3.93732	1.1299e-13	3.54014	methyltransferase 1 MttB12
1185	1413412	1414875	+	Awo_c12150	8.19163	19.86	1.14978	0.173791	0.233173	1.63458	3.29392	69.4633	4.03114	1.52827e-11	3.12072	sodium%2Fsulfate symporter
1186	1415019	1416875	-	Awo_c12160	83.0749	179.568	1.09692	0.00117071	37.9196	12.4174	746.281	672.849	-0.144067	0.421927	-1.26149	ABC transport system ATP-binding and permease protein
1187	1416872	1418611	-	Awo_c12170	79.2415	163.559	1.03349	0.00331753	57.2026	12.5609	1031.59	622.91	-0.723631	1.12343e-05	-1.77326	ABC transport system ATP-binding and permease protein
1188	1418719	1419594	+	Awo_c12180	539.972	959.987	0.82525	0.000115701	257.747	179.49	2340.6	4531.62	0.952258	7.85307e-12	0.123015	transcriptional regulator MerR family
1189	1420159	1421199	+	Awo_c12190	189.25	137.488	-0.455372	0.159231	175.788	41.4659	1859.38	1242.85	-0.582181	2.29892e-05	-0.120188	glycosyltransferase family 2
1190	1421228	1422277	+	Awo_c12200	190.481	157.584	-0.270563	0.419992	125.093	35.3934	1387.48	1071.39	-0.367569	0.0294362	-0.0994529	putative lysylphosphatidylglycerol synthetase
1191	1422464	1423558	+	Awo_c12210	322.07	375.433	0.220389	0.469434	162.481	54.2756	1809.56	1684.4	-0.103559	0.482327	-0.324577	UDP-galactopyranose mutase Glf
1192	1424266	1425612	+	Awo_c12220	29.6722	279.385	3.1835	9.26246e-23	54.044	31.36	722.158	1196	0.715432	6.0614e-05	-2.50724	selenium metabolism protein SsnA
1193	1425609	1427303	+	Awo_c12230	68.0299	882.916	3.65486	5.07473e-51	39.0977	32.4746	666.632	1565.59	1.22258	1.81103e-17	-2.46629	hypothetical protein
1194	1427297	1428646	+	Awo_c12240	48.9391	840.199	4.05236	1.10675e-58	27.2627	28.4266	373.504	1093.55	1.53735	3.17115e-22	-2.55184	D-hydantoinase
1195	1428852	1430042	+	Awo_c12250	40.15	335.681	3.0058	8.59684e-22	48.873	45.1671	571.83	1541.19	1.41021	1.22441e-14	-1.63323	ornithine carbamoyltransferase ArgF2
1196	1430172	1431398	+	Awo_c12260	70.7011	607.975	3.06616	7.23879e-31	123.341	107.597	1509.47	3751.26	1.3058	8.87533e-24	-1.79087	hypothetical protein
1197	1431533	1432465	+	Awo_c12270	19.0545	225.551	3.49996	5.21846e-21	26.706	41.3224	261.778	1132.67	2.09958	4.02313e-39	-1.45194	carbamate kinase ArcC
1198	1432766	1433464	+	Awo_c12280	13.9227	72.8913	2.27257	1.07341e-05	32.7928	31.6611	243.797	681.403	1.47512	4.8797e-16	-0.905487	hypothetical protein
1199	1433479	1434714	+	Awo_c12290	52.7707	147.407	1.4535	3.74228e-05	45.7658	46.4193	587.43	1662.14	1.50332	1.09565e-25	0.0185583	diaminopropionate ammonia-lyase DpaL
1200	1434746	1435270	-	Awo_c12300	39.8323	60.8319	0.595369	0.246709	49.4518	21.9201	265.459	331.807	0.309377	0.181928	-0.289032	hypothetical protein
1201	1435263	1436438	-	Awo_c12310	127.303	60.9179	-1.04152	0.00505098	90.0474	13.9683	1041.75	470.312	-1.14564	1.70125e-09	-0.083982	succinyl-diaminopimelate desuccinylase DapE
1202	1436745	1437692	+	Awo_c12320	41.0289	65.613	0.651933	0.185362	25.1844	15.0548	256.47	411.545	0.677991	0.000985317	0.00492319	transcriptional regulator
1203	1437825	1440404	+	Awo_c12330	160.597	371.432	1.19684	1.30068e-05	65.3963	39.6947	1725.16	2911.49	0.755192	8.3692e-10	-0.454626	xanthine dehydrogenase subunit D
1204	1440647	1441528	+	Awo_c12340	71.6854	83.9059	0.220132	0.641496	54.7845	27.6355	492.125	704.76	0.508732	0.00347129	0.291012	zinc ABC transport system zinc-binding protein ZnuA
1205	1441525	1442292	+	Awo_c12350	39.9739	91.7353	1.16344	0.00637769	35.7164	15.5473	279.68	343.661	0.282666	0.223057	-0.901208	zinc ABC transport system ATP-binding protein ZnuB
1206	1442294	1443154	+	Awo_c12360	41.9061	53.8403	0.353576	0.528208	23.4415	9.7229	204.618	237.326	0.209246	0.417328	-0.147585	zinc ABC transport system permease protein ZnuC
1207	1443151	1443582	+	Awo_c12370	11.039	9.59716	-0.171686	0.88217	6.75319	4.70447	41.0789	69.6714	0.743417	0.0960647	0.964101	ferric uptake regulation protein Fur2
1208	1443753	1444760	+	Awo_c12380	257.24	537.603	1.05506	3.67694e-05	121.82	72.8192	1239.95	2090.72	0.74932	9.94839e-09	-0.30971	putative oxidoreductases of the aldo%2Fketo reductase family
1209	1444957	1446504	-	Awo_c12390	89.3325	169.099	0.909391	0.00693774	54.1838	20.1155	844.975	896.59	0.0852864	0.661717	-0.835068	transcriptional regulator
1210	1446793	1447554	+	Awo_c12400	1.37102	4.9881	1.24154	0.380502	0.681813	7.55028	5.77417	165.904	4.64291	5.21032e-27	2.98135	3-oxoacyl-%5Bacyl-carrier-protein%5D reductase FabG2
1211	1447642	1448169	+	Awo_c12410	5.76556	14.6426	1.18207	0.220874	3.31924	7.1465	18.7181	110.909	2.52738	6.42432e-10	1.22223	4 %5B4Fe4S%5D cluster-binding protein AegA
1212	1448184	1450235	+	Awo_c12420	221.143	67.5592	-1.68163	5.48494e-07	2.44058	10.0345	49.5258	589.663	3.48979	2.0849e-51	5.28439	tungsten-containing formaldehyde ferredoxin oxidoreductase For
1213	1450318	1450698	-	Awo_c12430	67.9936	113.863	0.729461	0.0592337	38.6523	56.2822	152.652	618.529	2.02082	3.69243e-17	1.27476	hypothetical protein
1214	1450887	1451168	+	Awo_c12440	622.348	1.15943	-8.03539	1.74341e-30	771.816	93.5909	2230.21	854.881	-1.37843	4.0964e-23	7.68477	hypothetical protein
1215	1451284	1451514	-	Awo_c12450	115.771	159.61	0.45808	0.188058	202.496	109.46	492.446	743.439	0.600485	0.000607082	0.130969	hypothetical protein
1216	1451588	1451839	-	Awo_c12460	80.0168	24.5551	-1.64189	0.00128404	180.618	74.0867	477.047	570.23	0.246415	0.218119	1.96169	hypothetical protein
1217	1452101	1452946	+	Awo_c12470	4.49986	22.7936	2.04687	0.0257974	32.9732	8.33117	289.141	208.77	-0.454391	0.101674	-2.81053	transketolase%2C subunit A
1218	1452943	1453893	+	Awo_c12480	2.63672	37.3502	3.37129	4.70502e-05	37.151	10.7499	371.96	298.022	-0.306688	0.179851	-4.14403	transketolase%2C subunit B
1219	1453912	1455237	+	Awo_c12490	4.57067	100.979	3.41133	0.00191159	28.169	11.05	387.384	422.292	0.133475	0.660608	-4.34103	transaldolase 1
1220	1455361	1456209	+	Awo_c12500	8.26243	99.0325	3.31823	1.6786e-07	60.6731	14.3142	575.689	369.059	-0.629074	0.00148403	-4.2247	fructose-1%2C6-bisphosphate aldolase Fba2
1221	1456294	1457343	+	Awo_c12510	9.38652	96.4716	3.2241	1.77263e-09	103.286	24.1162	1114.21	726.407	-0.608998	0.00148351	-3.97861	pyruvate dehydrogenase E1 component%2C alpha subunit PdhA1
1222	1457575	1458549	+	Awo_c12520	8.40228	136.141	3.85511	6.72024e-14	62.7156	16.3838	639.436	467.368	-0.442517	0.0273927	-4.47042	pyruvate dehydrogenase E1 component%2C beta subunit PdhB1
1223	1458570	1459796	+	Awo_c12530	10.8283	145.767	3.60782	4.95245e-14	82.4566	24.5009	1071.86	876.446	-0.281366	0.159522	-4.04116	pyruvate dehydrogenase E2 component%2C dihydrolipoyllysine-residue acetyltransferase PdhC1
1224	1459861	1461258	+	Awo_c12540	14.8016	223.108	3.76343	1.67308e-16	44.777	16.1213	655.601	652.755	0.00235047	0.991322	-3.92019	dihydrolipoyl dehydrogenase LpdA2
1225	1461401	1462390	+	Awo_c12550	5.94169	29.0558	2.05601	0.00967649	13.7394	6.16075	144.981	176.981	0.309724	0.395835	-2.00216	lipoate-protein ligase A1
1226	1462654	1464159	+	Awo_c12560	10.6177	419.226	4.74347	5.77785e-10	2.66196	44.1572	45.1101	1938.8	5.44538	4.90489e-114	0.122382	glycerol kinase GlpK2
1227	1464260	1465759	+	Awo_c12570	7.38352	183.059	4.37769	1.71262e-17	1.25468	13.4364	18.6789	580.089	4.85078	1.02304e-72	0.324935	putative dehydrogenase
1228	1465740	1467014	+	Awo_c12580	6.15235	190.573	4.71504	1.95883e-18	1.58047	22.7717	22.2067	833.488	5.34218	8.71733e-88	0.277028	putative oxidoreductase
1229	1467034	1467402	+	Awo_c12590	2.35526	77.4207	4.63894	8.06117e-11	2.38464	20.9336	9.22356	226.214	4.62058	8.12197e-35	-0.422542	hypothetical protein
1230	1467902	1468756	+	Awo_c12600	32.2381	157.734	2.2482	3.18747e-09	101.872	45.3022	980.135	1176.1	0.268977	0.203876	-2.0277	fructose-1%2C6-bisphosphate aldolase Fba3
1231	1468767	1469708	+	Awo_c12610	27.9161	121.17	2.03842	2.56881e-06	76.3138	32.9046	784.228	946.675	0.277735	0.200183	-1.84627	TrpH protein
1232	1469753	1470427	+	Awo_c12620	14.8016	206.77	3.67846	5.74586e-19	15.9532	53.8615	115.955	1054.59	3.21292	2.16247e-43	-0.619162	phosphoglycolate phosphatase Gph
1233	1470548	1471270	+	Awo_c12630	17.8251	423.208	4.4422	3.29928e-31	9.05264	124.312	71.386	2658.22	5.23397	7.17528e-112	0.649291	deoxyribose-phosphate aldolase DeoC2
1234	1471294	1472013	+	Awo_c12640	13.1491	273.256	4.24332	1.02875e-26	6.66032	132.048	50.4187	2852.35	5.79982	5.87833e-148	1.44483	deoxyribose-phosphate aldolase DeoC3
1235	1472096	1472815	+	Awo_c12650	8.01549	147.464	4.06564	9.36094e-18	3.48139	96.231	27.7862	2169.88	6.22869	1.60164e-143	2.08567	deoxyribose-phosphate aldolase DeoC4
1236	1472898	1474418	+	Awo_c12660	22.9569	593.077	4.59611	6.90474e-36	2.19453	111.721	36.0035	4901.04	7.17786	2.48251e-210	2.39759	xylulose kinase XylB
1237	1474583	1475332	+	Awo_c12670	605.899	587.462	-0.0438707	0.900691	377.59	215.759	3122.03	4858.81	0.637896	7.70186e-08	0.682702	transcriptional regulator
1238	1475564	1476208	+	Awo_c12680	282.519	173.243	-0.696726	0.0126712	168.104	94.5905	1162.99	1838.7	0.66113	1.44606e-05	1.3664	hypothetical protein
1239	1476423	1477613	-	Awo_c12690	100.829	15.7734	-2.57606	5.33042e-08	7.89681	0.876646	104.055	32.4142	-1.63028	0.000164916	0.993701	hypothetical protein
1240	1477623	1479029	-	Awo_c12700	129.868	27.1957	-2.19444	9.96383e-08	20.9762	3.5309	305.648	145.668	-1.05328	2.75638e-05	1.18641	poly%28beta-D-mannuronate%29 O-acetylase AlgI
1241	1479040	1479504	-	Awo_c12710	58.8177	12.4097	-2.13114	0.000166352	33.8579	2.85937	165.555	37.6431	-2.09649	9.99496e-09	0.107925	hypothetical protein
1242	1479517	1480275	-	Awo_c12720	71.5437	25.3419	-1.44084	0.00334886	18.7855	1.83502	151.798	40.2575	-1.87456	3.66613e-07	-0.417519	hypothetical protein
1243	1480450	1480812	-	Awo_c12730	305.863	114.242	-1.40028	1.35068e-06	2071.34	167.72	7708.78	1748.55	-2.13653	4.59352e-76	-0.719555	transcriptional regulator
1244	1480809	1482077	-	Awo_c12740	727.397	225.793	-1.66837	1.31304e-10	1247.18	164.743	16168.2	5957.48	-1.43801	1.53815e-38	0.247358	putative oxidoreductase
1245	1482080	1483549	-	Awo_c12750	1140.15	368.374	-1.61001	3.96946e-09	1792.49	224.078	26701.7	9375.42	-1.50762	2.76515e-48	0.12	FAD dependend glycerol-3-phosphate dehydrogenase GlpA2
1246	1483660	1484295	-	Awo_c12760	1279.17	1273.05	-0.00708198	0.982247	1390.21	399.093	9207.76	7305.04	-0.332926	0.00441257	-0.327037	glycerol-3-phosphate responsive antiterminator GlpP1
1247	1484407	1485897	-	Awo_c12770	3623.78	8699.62	1.25428	4.57701e-09	3234	2790.6	49916.7	118502	1.24481	1.41601e-25	-0.0161409	glycerol kinase GlpK3
1248	1486386	1489946	+	Awo_c12780	1469.54	879.075	-0.737241	0.000240612	329.391	39.809	11916.5	4074.92	-1.54556	9.96905e-46	-0.806814	DNA polymerase III%2C alpha subunit DnaE
1249	1489949	1490905	+	Awo_c12790	542.687	273.604	-0.979455	0.000158205	549.861	91.5955	5342.78	2503.16	-1.09227	2.19153e-21	-0.105807	6-phosphofructokinase PfkA
1250	1490981	1492723	+	Awo_c12800	1210.78	911.256	-0.407682	0.0742115	668.295	134.273	11846.5	6639.69	-0.833904	1.0764e-13	-0.425272	pyruvate kinase Pyk
1251	1492817	1493947	-	Awo_c12810	498.351	590.096	0.241789	0.419206	123.364	36.0184	1531.03	1316.85	-0.216896	0.131386	-0.461202	hypothetical protein
1252	1493928	1495736	-	Awo_c12820	650.34	987.071	0.596533	0.016765	257.564	77.3291	4748.03	4032.29	-0.235656	0.0472555	-0.837689	phosphate regulon sensor protein PhoR1
1253	1495736	1496422	-	Awo_c12830	392.426	625.08	0.665162	0.00713514	289.309	94.3151	2068.07	1942.49	-0.0909257	0.519194	-0.761998	transcriptional regulator PhoP
1254	1496580	1497290	-	Awo_c12840	218.503	523.524	1.24499	8.54771e-06	221.618	72.6088	1604.97	1474.81	-0.124182	0.522228	-1.38262	putative ATPase
1255	1497440	1497925	+	Awo_c12850	60.3286	13.1328	-2.08796	0.000332198	81.9029	12.0346	414.588	170.361	-1.27542	4.65983e-08	0.916583	hypothetical protein
1256	1497961	1499142	+	Awo_c12860	131.453	64.1319	-1.01679	0.00718702	111.899	17.1775	1365.28	593.943	-1.19976	6.66966e-15	-0.165372	Xaa-Pro dipeptidase PepP
1257	1499444	1500622	+	Awo_c12870	577.661	1080.57	0.898201	1.36003e-05	369.139	102.562	4477.08	3477.52	-0.362828	0.00303112	-1.268	S-adenosylmethionine synthetase MetK
1258	1500924	1501358	+	Awo_c12880	447.903	421.288	-0.0882199	0.757366	468.364	136.211	2118.97	1719.88	-0.300469	0.0289303	-0.212675	hypothetical protein
1259	1501389	1502003	+	Awo_c12890	520.463	436.338	-0.252223	0.323928	426.792	131.522	2691.78	2310.24	-0.219157	0.0874849	0.0338331	hypothetical protein
1260	1502099	1503361	-	Awo_c12900	82.5119	118.128	0.511525	0.209393	25.1447	13.5185	328.823	496.193	0.591144	0.00167427	0.0759097	sterol 3-beta-glucosyltransferase
1261	1503797	1506292	+	Awo_c12910	95.8752	114.207	0.243516	0.560924	41.4847	5.89012	1040.37	418.5	-1.31246	1.17273e-15	-1.56622	putative peptidase
1262	1506296	1508665	+	Awo_c12920	134.936	220.556	0.694966	0.0268275	35.8336	8.39843	867.846	567.677	-0.610488	0.000148289	-1.32125	MutS-like protein
1263	1508813	1509346	+	Awo_c12930	52.1387	41.4306	-0.32478	0.573078	53.7416	13.9416	321.691	226.66	-0.504741	0.0257104	-0.173485	deoxycytidine triphosphate deaminase Dcd
1264	1509392	1510555	+	Awo_c12940	115.667	146.764	0.336554	0.363724	93.0512	21.5324	1111.57	718.99	-0.626093	2.70901e-05	-0.972068	cysteine desulfurase IscS2
1265	1510577	1511737	+	Awo_c12950	135.671	187.592	0.460785	0.151751	126.28	22.5707	1477.39	746.475	-0.985619	4.25503e-11	-1.45237	thiamine biosynthesis protein ThiI
1266	1512098	1513912	+	Awo_c12960	248.456	574.47	1.19815	2.25471e-07	74.9166	33.4903	1387.44	1746.75	0.328205	0.0247879	-0.876984	putative GTP-binding protein
1267	1513916	1514560	+	Awo_c12970	120.131	228.077	0.914199	0.00293811	136.891	59.7446	934.995	1150.12	0.292957	0.0622096	-0.626166	hypothetical protein
1268	1514872	1515360	+	Awo_c12980	37.724	13.0181	-1.44361	0.0266169	58.4703	4.49484	322.855	67.2651	-2.24791	2.80349e-15	-0.727998	hypothetical protein
1269	1515567	1516922	+	Awo_c12990	88.3846	96.201	0.1195	0.791804	186.859	30.0895	2570.4	1155.09	-1.15306	9.17879e-17	-1.27625	DNA repair protein RadA
1270	1517195	1517878	+	Awo_c13000	78.3316	55.0634	-0.495773	0.312959	50.8158	12.0234	198147	71864	-1.45977	2.36575e-30	-0.95473	holliday junction DNA helicase RuvA
1271	1517882	1518946	+	Awo_c13010	128.92	233.437	0.847543	0.00440048	182.703	70.9897	1964.04	2171.82	0.141174	0.364777	-0.711478	holliday junction DNA helicase RuvB
1272	1518939	1519964	+	Awo_c13020	134.898	141.489	0.0669634	0.874361	50.6058	20.961	543.361	636.993	0.224827	0.217211	0.160543	S-adenosylmethionine:tRNA ribosyltransferase-isomerase QueA
1273	1520055	1521176	+	Awo_c13030	287.969	223.57	-0.361191	0.21475	49.6425	19.0945	637.457	658.416	0.0447727	0.829458	0.411862	queuine tRNA-ribosyltransferase Tgt
1274	1521195	1521551	+	Awo_c13040	350.302	184.337	-0.916543	0.000875403	785.603	256.717	2952.54	2671.21	-0.145289	0.297274	0.781792	putative membrane protein
1275	1521792	1523141	+	Awo_c13050	32.9772	48.2725	0.527199	0.363169	29.9369	14.5703	421.528	560.311	0.416773	0.040144	-0.139137	hypothetical protein
1276	1523375	1525123	+	Awo_c13060	366.017	253.004	-0.527287	0.0425147	72.5889	44.2097	1290.45	2187.91	0.759385	4.80092e-08	1.29443	transcription termination factor Rho
1277	1525527	1526411	+	Awo_c13070	40.15	162.136	1.96661	3.72094e-08	73.6447	7.62522	685.006	199.683	-1.76965	3.69653e-20	-3.79213	methyltransferase
1278	1526488	1527045	+	Awo_c13080	351.601	358.825	0.0299733	0.927479	290.066	119.203	1729.13	1979.6	0.193723	0.151226	0.165816	elongation factor EF-P
1279	1527048	1527479	+	Awo_c13090	344.464	538.002	0.638712	0.00923167	890.372	394.848	4086.59	5068.48	0.310234	0.0100761	-0.332601	transcriptional regulator
1280	1527497	1527841	+	Awo_c13100	539.792	803.145	0.569737	0.0157852	648.873	282.635	2413.23	2926.29	0.278565	0.0260754	-0.295147	hypothetical protein
1281	1527890	1528306	+	Awo_c13110	166.502	255.059	0.60962	0.034296	337.736	101.491	1472.68	1225.97	-0.260216	0.0822623	-0.879821	N-utilization substance protein B
1282	1528293	1529255	+	Awo_c13120	92.7791	188.022	1.00358	0.0017288	102.427	40.5064	1037.13	1135.67	0.135181	0.412857	-0.888078	O-sialoglycoprotein endopeptidase Gcp1
1283	1529261	1530469	+	Awo_c13130	149.73	423.279	1.48705	1.62791e-08	65.8454	28.4372	817.115	988.624	0.270191	0.16019	-1.22436	exodeoxyribonuclease VII large subunit XseA
1284	1530472	1530690	+	Awo_c13140	27.9852	67.8172	1.23149	0.0108563	48.2043	48.7609	121.221	339.975	1.47366	1.09612e-10	0.210808	exodeoxyribonuclease VII small subunit XseB
1285	1530687	1531583	+	Awo_c13150	92.6756	268.829	1.51075	3.03805e-07	104.834	85.3593	959.111	2172.02	1.17508	3.71171e-15	-0.357158	geranyltranstransferase CrtE
1286	1531655	1532482	+	Awo_c13160	120.802	354.636	1.52979	5.02949e-08	53.9421	37.4485	475.7	939.295	0.979711	4.555e-10	-0.572166	hemolysin A
1287	1532496	1533368	+	Awo_c13170	103.362	315.483	1.58899	5.74959e-09	64.7338	35.6574	594.753	925.928	0.638925	0.000112557	-0.971245	nicotinamide adenine dinucleotide kinase PpnK
1288	1533399	1533848	+	Awo_c13180	42.2929	188.573	2.12252	1.08183e-09	73.2969	62.0307	368.584	884.752	1.25455	8.81682e-13	-0.893358	transcriptional regulator
1289	1533859	1535598	+	Awo_c13190	546.446	811.045	0.565674	0.00931178	422.903	79.9641	7422.55	3977.78	-0.899107	9.94925e-14	-1.46965	DNA repair protein RecN
1290	1535663	1536232	+	Awo_c13200	1016.28	1057.17	0.0565754	0.829283	2074.31	476.039	12125.3	7757.81	-0.64339	1.08793e-08	-0.701203	propanediol utilization protein PduL1
1291	1536235	1537023	+	Awo_c13210	706.377	1095.6	0.628888	0.00230874	1632.62	380.841	13454.1	8861.98	-0.601357	2.15428e-08	-1.23555	prolipoprotein diacylglyceryl transferase Lgt1
1292	1537164	1538690	-	Awo_c13220	308.224	720.806	1.21302	1.82008e-06	67.057	41.5007	1039.72	1800.56	0.79139	2.3157e-09	-0.433378	comM competence protein M
1293	1539032	1539781	+	Awo_c13230	124.107	84.4633	-0.54647	0.172315	22.0604	46.9546	167.375	1010.36	2.56902	7.82765e-51	3.1489	capsular polysaccharide biosynthesis protein CpsC
1294	1539806	1540591	+	Awo_c13240	130.786	166.337	0.338443	0.343229	12.8277	34.7011	103.084	809.719	2.94842	8.11618e-51	2.62671	capsular polysaccharide biosynthesis protein EpsB
1295	1540596	1541294	+	Awo_c13250	132.157	240.474	0.849095	0.00444896	22.6264	69.0933	180.48	1646.95	3.20606	6.85711e-60	2.32626	tyrosine-protein phosphatase CpsB
1296	1541284	1541997	+	Awo_c13260	258.969	870.726	1.73354	4.95245e-14	106.348	442.2	775.185	9083.08	3.5439	1.77571e-217	1.80113	hypothetical protein
1297	1542011	1543042	+	Awo_c13270	338.566	1898.92	2.4694	9.87434e-35	45.3703	222.507	475.465	6606.57	3.78622	8.69273e-200	1.30882	putative membrane-bound protein LytR
1298	1543132	1544547	+	Awo_c13280	295.46	903.497	1.60022	9.99217e-14	52.3077	274.931	765.19	11305.4	3.88072	3.81798e-261	2.2725	galactosyl transferase CpsE
1299	1545998	1546831	+	Awo_c13290	61.9466	82.3738	0.401988	0.374277	7.09461	19.1443	64.2148	483.709	2.90163	6.56639e-35	2.502	putative glycosyltransferase
1300	1546889	1548016	+	Awo_c13300	41.8716	64.1382	0.599167	0.236665	11.5552	26.0983	133.699	842.138	2.63465	4.53128e-49	2.03986	hypothetical protein
1301	1548013	1548855	+	Awo_c13310	44.5083	61.555	0.456232	0.371175	14.9676	35.6942	134.592	890.681	2.73399	5.82244e-48	2.25851	3-oxoacyl-%5Bacyl-carrier-protein%5D reductase FabG3
1302	1548871	1550634	+	Awo_c13320	82.8297	144.623	0.791108	0.0223894	14.0706	28.4027	258.139	1451.95	2.49534	8.96989e-59	1.68769	2-succinyl-5-enolpyruvyl-6-hydroxy-3-cyclohexene-1-carboxylate synthase MenD
1303	1550649	1551776	+	Awo_c13330	65.1099	76.2836	0.225481	0.640687	7.7069	12.0477	92.8546	404.596	2.13091	2.26402e-20	1.89494	glycosyltransferase EpsF1
1304	1551773	1552765	+	Awo_c13340	46.1608	58.513	0.334102	0.53579	9.86872	17.052	102.271	493.218	2.27283	4.28023e-25	1.92773	hypothetical protein
1305	1552786	1553922	+	Awo_c13350	78.4334	67.5592	-0.204891	0.681845	11.7312	15.2392	140.291	493.903	1.8337	5.83223e-16	2.03112	UDP-N-acetylglucosamine 2-epimerase EpsC
1306	1553885	1554967	+	Awo_c13360	61.7342	54.334	-0.175005	0.74907	8.9011	7.45104	97.7359	231.265	1.22698	3.2125e-06	1.4268	lipopolysaccharide biosynthesis protein-like protein
1307	1554945	1556273	+	Awo_c13370	36.9141	24.7048	-0.543967	0.412927	6.70812	6.48552	93.7053	256.485	1.43474	3.42615e-07	2.03205	hypothetical protein
1308	1556274	1557479	+	Awo_c13380	69.1885	95.8283	0.461797	0.277679	20.046	12.8437	248.489	442.147	0.83593	4.01079e-05	0.361425	polysaccharide pyruvyl transferase
1309	1557542	1558978	+	Awo_c13390	53.0867	44.5362	-0.243147	0.66669	10.5707	4.71994	155.053	195.937	0.340722	0.251459	0.591002	polysaccharide biosynthesis protein
1310	1559003	1560175	+	Awo_c13400	64.4072	70.2221	0.122155	0.814533	18.2143	11.0095	218.996	373.425	0.768154	0.000688872	0.645213	F420 reducing hydrogenase subunit beta
1311	1560661	1561176	+	Awo_c13410	82.9713	199.343	1.24282	0.000128158	55.18	38.436	338.356	690.83	1.0226	2.34359e-08	-0.234778	transposase
1312	1561318	1562010	+	Awo_c13420	142.279	428.929	1.57588	3.43536e-09	27.4309	23.2928	202.56	508.788	1.30137	7.82206e-10	-0.2633	UDP-glucose 6-dehydrogenase RkpK
1313	1562452	1563612	+	Awo_c13430	197.476	147.901	-0.411155	0.199946	22.3732	13.8305	274.415	486.679	0.829584	0.00010757	1.24366	hypothetical protein
1314	1563732	1564064	-	Awo_c13440	150.894	259.996	0.775766	0.00659014	529.094	100.421	2120.25	1155.59	-0.876809	6.84793e-09	-1.66056	hypothetical protein
1315	1564797	1565552	+	Awo_c13450	120.307	60.4816	-0.971661	0.0100849	79.8713	9.10462	613.037	201.313	-1.58401	4.58015e-11	-0.614386	hypothetical protein
1316	1565806	1566831	-	Awo_c13460	466.69	1642.36	1.79255	2.48958e-11	1682.44	643.8	16964	18706.3	0.13988	0.456641	-1.67419	serine proteinase
1317	1567355	1567978	-	Awo_c13470	191.469	147.729	-0.371029	0.283427	131.205	41.1241	840.368	756.516	-0.152614	0.365363	0.22251	hypothetical protein DUF218
1318	1568138	1568986	+	Awo_c13480	56.181	14.5566	-1.84311	0.00151138	51.4727	5.50755	439.344	133.073	-1.71798	1.48802e-13	0.225281	EamA-like transporter family
1319	1569056	1570228	-	Awo_c13490	14.4148	15.3083	0.0714248	0.942596	0.814857	4.02174	10.115	131.977	3.66059	1.24529e-14	3.61895	major facilitator superfamily MFS_1 transporter
1320	1571403	1572065	-	Awo_c13500	206.44	42.9404	-2.22242	5.73944e-11	166.462	64.9882	1104.49	1234.67	0.155252	0.388758	2.42605	transcriptional regulator TetR family
1321	1572273	1572749	+	Awo_c13510	89.5432	19.86	-2.0951	1.18868e-05	98.0336	45.8669	478.375	619.285	0.372352	0.0410988	2.54518	hypothetical protein
1322	1572753	1573100	+	Awo_c13520	76.4286	28.3838	-1.37497	0.00564676	91.4635	28.7994	365.174	345.204	-0.0798021	0.729406	1.34791	hypothetical protein
1323	1573260	1574639	-	Awo_c13530	125.123	251.237	0.995434	0.000523953	51.353	21.3639	718.953	844.067	0.230776	0.161672	-0.774244	argininosuccinate lyase ArgH
1324	1574644	1575861	-	Awo_c13540	143.44	304.389	1.07441	9.74896e-05	103.895	39.9496	1274.71	1384.09	0.115909	0.446923	-0.966706	argininosuccinate synthase ArgG
1325	1576231	1577271	+	Awo_c13550	103.29	72.2829	-0.501887	0.222082	167.555	33.4972	1770.18	997.163	-0.824648	5.21069e-09	-0.313022	N-acetyl-gamma-glutamyl-phosphate reductase ArgC
1326	1577399	1578622	+	Awo_c13560	195.05	138.262	-0.489329	0.182767	94.3737	20.2619	1162.36	703.989	-0.724553	2.14923e-06	-0.227001	arginine biosynthesis bifunctional protein ArgJ
1327	1578642	1579511	+	Awo_c13570	266.211	276.572	0.0533844	0.87812	238.817	70.3665	2154.68	1792.52	-0.267026	0.0534958	-0.320573	acetylglutamate kinase ArgB
1328	1579521	1580693	+	Awo_c13580	472.158	575.11	0.281962	0.279237	242.308	66.5944	2909.22	2236.69	-0.379016	0.00373389	-0.663835	acetylornithine aminotransferase ArgD1
1329	1580792	1582270	-	Awo_c13590	70.525	99.8003	0.490723	0.235961	26.0737	6.89879	398.309	293.387	-0.433325	0.0434823	-0.94199	two component sensor kinase
1330	1582257	1582934	-	Awo_c13600	24.1881	28.1831	0.208428	0.778928	18.4627	5.03361	133.933	104.045	-0.351466	0.291201	-0.584833	transcriptional regulator
1331	1583259	1583927	+	Awo_c13610	228.236	117.421	-0.944962	0.0026796	465.268	60.0341	3217.22	1148.52	-1.48245	3.6387e-24	-0.527201	transcriptional regulator
1332	1583946	1585214	+	Awo_c13620	264.558	398.672	0.585506	0.0206436	316.72	71.6479	4149.84	2587.74	-0.678311	1.06105e-07	-1.27298	sensory transduction histidine kinase
1333	1585345	1585809	+	Awo_c13630	31.5353	19.0796	-0.675814	0.340544	38.5834	3.68953	185.9	50.9235	-1.83964	3.6534e-08	-1.14319	RNA methyltransferase SpoU
1334	1585901	1586986	+	Awo_c13640	227.851	101.017	-1.15653	0.000117545	136.539	14.2645	1559.48	454.539	-1.77304	1.83107e-32	-0.605097	putative membrane protein
1335	1587024	1587866	+	Awo_c13650	253.377	162.394	-0.635405	0.0280989	295.264	48.752	2525.12	1172.49	-1.10631	1.80459e-16	-0.464981	fumarate hydratase alpha subunit FumA
1336	1587868	1588431	+	Awo_c13660	206.792	123.081	-0.737558	0.016658	717.564	132.872	4129.56	2176.56	-0.92371	2.48975e-11	-0.175369	fumarate hydratase beta subunit FumB
1337	1588443	1589699	+	Awo_c13670	664.005	491.895	-0.428932	0.0691177	365.604	105.905	4791.25	3812.34	-0.327725	0.00997575	0.103118	aromatic amino acid aminotransferase
1338	1589744	1590754	+	Awo_c13680	596.334	507.633	-0.230849	0.355754	387.434	135.42	4022.31	4032.31	0.00209073	0.987866	0.235916	HTH-type transcriptional regulator RegA
1339	1590769	1591755	+	Awo_c13690	404.059	343.58	-0.232052	0.391013	307.222	123.527	3159.39	3511.58	0.153542	0.236392	0.386392	lipoate-protein ligase A2
1340	1591856	1593022	+	Awo_c13700	207.849	137.202	-0.591851	0.0542778	103.315	37.407	1236.16	1246.17	0.0138733	0.937436	0.610868	hypothetical protein
1341	1593144	1593980	+	Awo_c13710	1119.73	1697.73	0.597369	0.00453137	1079.53	496.648	9337.35	11883.1	0.347703	0.00500612	-0.252627	glutamine ABC transport system substrate binding protein GlnH2
1342	1594293	1594955	+	Awo_c13720	232.701	105.562	-1.12388	0.0003636	318.753	76.8198	2285.5	1531.92	-0.574255	9.65113e-06	0.56322	glutamine ABC transport system permease protein GlnP3
1343	1594966	1595724	+	Awo_c13730	217.902	117.599	-0.877673	0.00362297	216.524	66.9138	1754.66	1492.97	-0.228974	0.119839	0.656792	glutamine ABC transport system ATP-binding protein GlnQ3
1344	1595828	1596679	+	Awo_c13740	64.6523	84.6926	0.384895	0.397565	43.077	33.7452	373.418	845.641	1.15656	1.31681e-08	0.78972	histidinol-phosphatase HisK
1345	1596681	1597256	+	Awo_c13750	6.36301	40.6788	2.50179	0.000271881	7.20312	7.95469	86.9963	382.842	2.054	6.07278e-10	-0.538774	ComEA-like protein
1346	1597382	1598020	+	Awo_c13760	159.015	184.63	0.212199	0.544131	121.443	75.5254	806.296	1459.58	0.847306	8.98929e-09	0.640699	transcriptional regulator
1347	1597989	1598837	+	Awo_c13770	196.528	412.156	1.05805	1.83729e-05	116.415	114.943	1030.76	2853.58	1.46465	2.95591e-30	0.400608	phosphotransferase
1348	1598843	1601476	+	Awo_c13780	730.101	7114.49	3.26725	6.63398e-74	269.551	334.401	7236.98	25036.1	1.78766	1.52759e-64	-1.49404	pyruvate phosphate dikinase PpdK1
1349	1601638	1602627	+	Awo_c13790	113.488	149.64	0.391137	0.274676	92.4852	41.2615	925.038	1177.6	0.34418	0.0239386	-0.0506974	UDP-glucose 4-epimerase GalE
1350	1603114	1603362	-	Awo_c13800	204.371	350.492	0.767563	0.0055536	252.807	93.0612	899.086	894.341	-0.00462476	0.979922	-0.785825	hypothetical protein
1351	1603374	1604753	-	Awo_c13810	786.892	855.205	0.118837	0.653656	514.899	156.601	7263.28	6202.14	-0.22829	0.10145	-0.34796	NADH oxidoreductase
1352	1605168	1605896	+	Awo_c13820	334.798	289.555	-0.207443	0.489392	259.58	137.68	2027.09	2968.55	0.551753	0.000111712	0.759795	ABC transport system ATP-binding protein
1353	1605900	1606820	+	Awo_c13830	398.962	775.583	0.95198	1.03062e-05	489.861	196.86	4630.99	5214.62	0.170547	0.156527	-0.787791	ABC transport system permease protein
1354	1606900	1607397	-	Awo_c13840	94.8529	107.693	0.181671	0.701837	44.748	9.63397	221.822	139.312	-0.675921	0.0140163	-0.854243	putative membrane protein
1355	1607402	1608166	-	Awo_c13850	178.178	203.378	0.187161	0.625341	78.0716	19.4104	599.935	439.863	-0.453166	0.0170753	-0.638596	putative membrane protein
1356	1608166	1609365	-	Awo_c13860	180.775	350.368	0.941724	0.00439093	111.775	31.773	1350.35	1088.83	-0.313315	0.0373843	-1.26524	phosphopantothenoylcysteine synthase%2Fdecarboxylase CoaBC1
1357	1609522	1610151	+	Awo_c13870	383.773	177.501	-1.10177	1.33279e-05	551.274	82.7309	3644.3	1506.5	-1.27034	3.13119e-20	-0.162016	putative membrane protein
1358	1610220	1610948	-	Awo_c13880	57.0944	33.2572	-0.749646	0.152788	47.2399	15.8658	361.105	336.62	-0.102298	0.659951	0.678385	hypothetical protein
1359	1611188	1612681	+	Awo_c13890	233.161	85.9157	-1.41433	1.66024e-05	97.3977	16.4501	1473.98	704.186	-1.05872	1.89516e-10	0.374641	carbon starvation protein A
1360	1612779	1614641	+	Awo_c13900	162.743	112.06	-0.531941	0.119948	37.1864	9.12223	699.071	481.725	-0.537812	0.00177479	0.00108775	putative esterase
1361	1614669	1615166	+	Awo_c13910	34.4898	21.5705	-0.646098	0.339495	40.7385	12.7779	201.593	177.91	-0.194404	0.581428	0.496812	putative cytosine%2Fadenosine deaminase
1362	1615361	1616497	+	Awo_c13920	220.573	197.447	-0.157131	0.64002	98.3867	35.1073	1150.51	1148.3	-0.00162602	0.991322	0.157009	hypothetical protein containing a ferredoxin domain
1363	1617050	1618042	+	Awo_c13930	1225.16	907.711	-0.430511	0.0440125	241.645	87.3913	2605.76	2615.72	0.00772875	0.962556	0.438168	ketol-acid reductoisomerase IlvC
1364	1618208	1619761	+	Awo_c13940	1025.47	541.349	-0.916073	1.24835e-05	114.162	34.5099	2041.13	1723.91	-0.239642	0.105596	0.677968	2-isopropylmalate synthase LeuA2
1365	1619777	1621357	+	Awo_c13950	842.225	374.181	-1.16128	1.78039e-07	169.318	42.4186	2745.38	1914.71	-0.517501	3.77135e-05	0.650587	2-isopropylmalate synthase LeuA3
1366	1621550	1622818	+	Awo_c13960	754.999	277.572	-1.43064	8.89823e-10	163.639	34.2805	2175.68	1272.06	-0.770825	4.02364e-07	0.669305	3-isopropylmalate dehydratase large subunit LeuC2
1367	1622815	1623303	+	Awo_c13970	225.708	111.551	-0.996802	0.00449443	113.27	24.0529	573.353	343.783	-0.742055	0.000494525	0.278835	3-isopropylmalate dehydratase small subunit LeuD2
1368	1623402	1624463	+	Awo_c13980	618.129	342.692	-0.843595	0.000291797	126.031	35.2246	1441.6	1112.09	-0.369753	0.0134465	0.476592	3-isopropylmalate dehydrogenase LeuB
1369	1624549	1626213	+	Awo_c13990	1133.59	713.27	-0.664475	0.00301909	198.484	60.7387	3398.55	2904.94	-0.227344	0.091701	0.441964	dihydroxy-acid dehydratase IlvD
1370	1626405	1628066	+	Awo_c14000	797.92	1102.6	0.464056	0.0274011	150.769	79.3168	2573.91	3742.37	0.539807	8.03658e-05	0.0733949	acetolactate synthase large subunit IlvB1
1371	1628729	1629673	+	Awo_c14010	26.8593	17.5985	-0.567673	0.451913	45.8856	19.2962	470.198	535.288	0.192179	0.330902	0.797015	response regulator-like protein
1372	1629920	1630987	+	Awo_c14020	35.051	42.418	0.267599	0.665189	21.0462	8.71849	249.266	278.944	0.175958	0.576008	-0.112934	diguanylate cyclase
1373	1631084	1632334	+	Awo_c14030	42.3292	47.0271	0.144819	0.812797	39.807	13.9479	510.309	495.985	-0.0362471	0.864317	-0.192916	putative transport protein%2C chloride channel
1374	1632842	1634029	+	Awo_c14040	24.8909	9.68317	-1.24618	0.114089	15.1816	2.31663	192.604	77.7229	-1.29915	2.53298e-05	0.0528361	hypothetical protein
1375	1634255	1635187	+	Awo_c14050	27.0355	14.2922	-0.85229	0.274676	12.9426	1.92862	130.289	52.1114	-1.29126	0.000450698	-0.40242	hypothetical protein
1376	1635393	1638428	+	Awo_c14060	17.086	15.7734	-0.10153	0.915518	3.44916	2.22795	105.564	195.343	0.877596	0.00298319	1.00322	putative methyl-accepting chemotaxis transducer protein
1377	1638553	1639470	+	Awo_c14070	11.5311	5.0741	-0.995544	0.353873	3.16131	0.367524	29.8015	9.65571	-1.48262	0.0461319	-0.441624	response regulator-like protein
1378	1639555	1642620	+	Awo_c14080	186.822	121.02	-0.616595	0.0555691	37.3802	11.8548	1164.91	1049.96	-0.153025	0.368548	0.476525	hypothetical protein
1379	1642657	1645788	+	Awo_c14090	284.878	194.612	-0.544012	0.0536237	46.5118	15.6447	1471.07	1391.52	-0.0837812	0.635005	0.469542	putative signal transduction protein containing an EAL domain
1380	1645836	1646882	-	Awo_c14100	297.988	255.508	-0.21765	0.497665	99.7691	38.4619	1050.09	1138.06	0.110714	0.54734	0.337947	spermidine%2Fputrescine ABC transport system binding protein PotD
1381	1646896	1647675	-	Awo_c14110	155.114	70.5214	-1.10832	0.00632523	38.7713	12.238	316.886	275.416	-0.206694	0.379419	0.934849	spermidine%2Fputrescine ABC transport system permease protein PotC
1382	1647672	1648517	-	Awo_c14120	148.014	82.3514	-0.826156	0.0442469	76.4637	25.5403	649.969	610.762	-0.0957739	0.65494	0.756108	spermidine%2Fputrescine ABC transport system permease protein PotB
1383	1648504	1649571	-	Awo_c14130	141.331	53.1746	-1.38319	0.000137078	47.3364	16.9924	508.98	515.51	0.00769976	0.975833	1.42866	spermidine%2Fputrescine ABC transport system ATP-binding protein PotA
1384	1649944	1651011	-	Awo_c14140	39.3419	3.33495	-3.16322	6.21872e-05	12.8713	2.16604	140.79	67.057	-1.06562	0.00223028	2.49024	hypothetical protein
1385	1651498	1651740	+	Awo_c14150	15.8911	21.4845	0.400308	0.625341	75.6671	84.1544	217.058	620.488	1.50707	1.94251e-10	1.08025	hypothetical protein
1386	1651737	1653440	+	Awo_c14160	160.671	802.088	2.2935	1.64066e-21	94.8152	94.9341	1672.46	4650.24	1.47517	8.55766e-30	-0.844318	sensory box-containing %5BFe%5D hydrogenase
1387	1653440	1654603	+	Awo_c14170	194.492	669.352	1.76251	9.79116e-13	107.859	96.4756	1291.66	3211.78	1.31302	2.29858e-26	-0.468901	hypothetical protein
1388	1654825	1655454	-	Awo_c14180	210.658	55.1781	-1.89571	1.37573e-08	183.961	36.8111	1164.96	655.771	-0.830588	2.47112e-07	1.10372	uracil phosphoribosyltransferase Upp
1389	1655625	1655873	+	Awo_c14190	399.416	288.345	-0.465557	0.070016	443.636	133.246	1211.18	998.559	-0.27108	0.122418	0.1916	glutaredoxin
1390	1655886	1656104	+	Awo_c14200	421.841	365.645	-0.202851	0.478438	1207.13	299.558	2717.97	1954.45	-0.474003	0.000385905	-0.269506	hypothetical protein
1391	1656314	1656817	-	Awo_c14210	173.609	349.54	0.993961	0.00064814	160.769	116.432	826.922	1685.66	1.02334	6.61711e-12	0.0178765	molybdenum cofactor biosynthesis protein MoaB
1392	1656828	1657502	-	Awo_c14220	183.733	295.699	0.676187	0.0292786	102.763	46.2434	737.043	997.259	0.427402	0.00960213	-0.250299	molybdopterin biosynthesis protein MoeB
1393	1658186	1659145	+	Awo_c14230	141.014	53.2319	-1.37729	0.000165564	38.2092	6.42117	387.687	182.692	-1.08823	1.46654e-05	0.319993	molybdenum cofactor biosynthesis protein A
1394	1659147	1659650	+	Awo_c14240	52.1387	27.8614	-0.871523	0.123091	82.4323	22.5686	443.14	338.874	-0.388794	0.0698218	0.517072	molybdenum cofactor biosynthesis protein C
1395	1659664	1660101	+	Awo_c14250	80.7559	40.2138	-0.979184	0.0295808	111.57	40.2151	507.512	506.057	-0.00899216	0.967508	1.00173	molybdenum cofactor sulfurase
1396	1660509	1661750	+	Awo_c14260	234.496	223.398	-0.0686281	0.844949	94.0429	34.0134	1225.55	1212.34	-0.0139667	0.945616	0.0543095	serine hydroxymethyltransferase GlyA
1397	1661991	1662275	+	Awo_c14270	12.973	2.81258	-1.81056	0.085334	9.4396	1.39405	30.7314	12.6865	-1.19891	0.0893994	0.929117	hypothetical protein
1398	1662507	1662896	-	Awo_c14290	2.63672	0.579717	-1.07583	0.480977	1.29027	0.137486	5.38695	1.6042	-1.09417	0.426797	0.437714	DNA integration%2Frecombination%2Finversion protein
1399	1663006	1663542	+	Awo_c14300	9.38652	2.2902	-1.57451	0.183948	88.6436	33.8234	504.974	520.337	0.0559317	0.856046	2.07836	hypothetical protein
1400	1663689	1664948	+	Awo_c14310	28.6534	5.56781	-2.1131	0.00883081	13.7121	2.40514	169.076	85.3886	-0.993202	0.0043691	1.37797	hypothetical protein
1401	1664941	1665741	+	Awo_c14320	6.53914	2.84125	-0.916537	0.479641	3.36973	1.33744	29.9184	31.1958	0.0861048	0.898303	1.26289	putative ATPase
1402	1665901	1666635	-	Awo_c14330	1.65249	0	-1.09767	0.445335	0.195136	0.123897	9.80404	7.63521	-0.325083	0.77611	NA	phage integrase-like protein
1403	1666648	1667091	-	Awo_c14340	4.39454	0.551047	-1.66742	0.240861	0.271863	0	1.24012	0	-0.603764	0.670116	NA	hypothetical protein
1404	1667294	1668916	-	Awo_c14350	71.0861	59.7298	-0.240476	0.63527	12.1849	6.48422	199.541	299.835	0.583238	0.0126687	0.838599	hypothetical protein
1405	1668973	1670520	-	Awo_c14360	58.8523	33.8082	-0.769231	0.138325	7.95762	6.52874	137.421	317.481	1.2087	1.13703e-06	2.00779	hypothetical protein
1406	1670597	1671082	-	Awo_c14370	82.4429	28.2978	-1.4946	0.00112738	109.672	36.4543	573.939	549.812	-0.0573428	0.808754	1.48075	transcriptional regulator
1407	1671239	1671484	+	Awo_c14380	0	0	NA	NA	0.116922	0.262037	0.464958	1.81235	0.765961	0.614597	NA	hypothetical protein
1408	1671666	1672082	-	Awo_c14390	0	0	NA	NA	0.0688605	0	0.232479	0	-0.0182783	0.987789	NA	hypothetical protein
1409	1673260	1673610	+	Awo_c14400	6.22316	17.9489	1.33027	0.146204	8.9132	27.4824	32.398	279.158	3.07831	2.62315e-27	1.57893	beta-lactamase-like protein
1410	1673657	1675924	+	Awo_c14410	20.0042	100.73	2.2599	5.46879e-07	3.93502	25.6102	91.8077	1669.07	4.1759	4.04121e-92	1.85216	hypothetical protein
1411	1675914	1677104	+	Awo_c14420	21.0938	70.9228	1.69088	0.000712544	5.57398	32.0749	71.8117	1102.68	3.95976	4.75995e-72	2.19123	hypothetical protein
1412	1677154	1677594	+	Awo_c14430	26.754	52.9102	0.944267	0.094359	60.656	39.0879	281.505	520.992	0.884971	9.52435e-05	-0.0956903	deoxyuridine 5%27-triphosphate nucleotidohydrolase Dut1
1413	1678388	1680064	-	Awo_c14440	42.153	17.2258	-1.19597	0.0883179	10.5714	3.65486	184.584	176.57	-0.0612438	0.843944	1.22702	peptidase M56
1414	1680067	1680429	-	Awo_c14450	20.6725	10.0622	-0.935915	0.2776	16.7607	1.9508	64.9899	20.738	-1.58473	0.00257416	-0.609179	penicillinase repressor
1415	1680695	1682773	+	Awo_c14460	248.738	69.241	-1.81556	6.72174e-09	53.3941	8.66832	1243.79	594.268	-1.06394	1.49467e-12	0.779369	DNA modification methyltransferase
1416	1682783	1684117	+	Awo_c14470	733.371	622.806	-0.233666	0.341154	416.739	77.644	5728.74	3064	-0.90213	2.13697e-12	-0.667038	recombination factor protein RarA
1417	1684504	1687416	+	Awo_c14480	1804.67	1494.21	-0.270707	0.199367	498.316	69.6483	14565.1	5764.77	-1.33514	7.18344e-31	-1.06483	peptidase
1418	1687662	1689053	+	Awo_c14490	1037.44	800.995	-0.370732	0.0852585	488.885	79.6652	7038.32	3182.12	-1.14232	1.30819e-23	-0.772074	D-alanyl-D-alanine carboxypeptidase DacB3
1419	1689302	1690315	+	Awo_c14500	1599.8	313.238	-2.33443	1.57949e-25	4004.33	580.632	40822.4	16701.5	-1.28712	2.86222e-29	1.06317	cbiM2
1420	1690430	1691227	+	Awo_c14510	258.299	43.8704	-2.51056	1.88674e-14	103.932	22.8492	864.094	524.835	-0.713814	3.01459e-05	1.83839	cobalt%2Fnickel ABC transport system substrate binding protein CbiQ2
1421	1691240	1691971	+	Awo_c14520	229.854	39.7201	-2.48664	3.25894e-13	175.328	46.7287	1296.84	972.81	-0.416472	0.00585086	2.11801	cobalt%2Fnickel ABC transport system ATP-binding protein CbiO2
1422	1692160	1693437	+	Awo_c14530	184.712	96.838	-0.916256	0.00527976	180.018	55.1067	2320.62	2003.4	-0.213729	0.118988	0.719575	hypothetical protein
1423	1693534	1694685	+	Awo_c14540	282.977	400.262	0.496494	0.0506206	455.568	163.373	5470.04	5547.11	0.0201525	0.886331	-0.480074	hypothetical protein
1424	1695083	1695892	+	Awo_c14550	111.376	2127.89	4.22457	9.66772e-82	61.6813	616.877	510.965	14285	4.79837	0	0.549211	putative hydrolase
1425	1695983	1697140	+	Awo_c14560	54.4577	489.936	3.13464	1.42141e-31	43.425	182.211	510.033	6040.35	3.55507	7.72851e-196	0.396585	glycerate kinase GlxK
1426	1697184	1698386	+	Awo_c14570	71.0861	533.934	2.88297	1.08307e-28	17.7538	77.9568	223.839	2772.4	3.6092	1.13498e-118	0.721582	carbohydrate diacid regulator CdaR1
1427	1698553	1699806	+	Awo_c14580	635.257	464.113	-0.450076	0.0544086	397.315	103.817	5054.49	3735.91	-0.43506	0.000299714	0.0167587	hypothetical protein
1428	1699927	1701411	-	Awo_c14590	367.641	1523.17	2.02925	5.02271e-16	91.5084	67.5695	1335.14	2865.86	1.09252	4.28421e-10	-0.94873	B12-binding methylthiotransferase
1429	1701408	1702736	-	Awo_c14600	416.336	1992.67	2.23473	4.09507e-19	124.556	78.9032	1646.02	3027.28	0.871882	8.53667e-08	-1.37984	B12-binding methylthiotransferase
1430	1702758	1704305	-	Awo_c14610	744.82	4720.42	2.63599	2.0135e-26	268.665	141.803	4142.45	6285.79	0.598297	1.71004e-05	-2.06234	hydroxyindole O-methyltransferase
1431	1704286	1705374	-	Awo_c14620	973.963	8781.5	3.14657	2.31784e-46	386.558	285.438	4166.57	8898.91	1.08937	3.38558e-14	-2.07776	nicotinate-nucleotide-dimethylbenzimidazole phosphoribosyltransferase CobT2
1432	1705500	1706783	-	Awo_c14630	736.302	6925.75	3.21101	1.78296e-57	976.77	662.854	12304.7	24311.8	0.978197	5.21071e-10	-2.25115	thiamine biosynthesis protein ThiC2
1433	1706807	1708087	-	Awo_c14640	891.629	4903.17	2.44389	2.05593e-38	758.049	472.263	9696.25	18427.5	0.922783	3.67087e-10	-1.53284	thiamine biosynthesis protein ThiC3
1434	1708611	1709330	+	Awo_c14650	1.2657	0	-0.834791	0.554535	18.4467	7.56659	126.524	158.086	0.29502	0.466432	NA	CobW-like protein
1435	1709299	1710309	+	Awo_c14660	1.2657	0.551047	-0.459962	0.774082	27.1809	13.8662	273.045	421.165	0.603878	0.0517121	1.82493	ABC transport system ATP-binding protein
1436	1710323	1711087	+	Awo_c14670	5.16811	0	-2.54738	0.0641136	77.5637	40.8076	577.83	910.281	0.641288	0.0114008	NA	hypothetical protein DUF364
1437	1711091	1711792	+	Awo_c14680	3.12884	0	-1.86301	0.192261	56.564	19.9167	386.164	408.327	0.0749497	0.843944	NA	methyltransferase domain containing protein
1438	1711793	1712311	+	Awo_c14690	1.16037	0	-0.678996	0.617276	48.7958	19.9206	256.812	310.643	0.266164	0.440402	NA	nucleoside-triphosphatase
1439	1712615	1713100	+	Awo_c14700	93.2022	481.613	2.3405	6.75969e-20	162.377	250.26	813.435	3488.39	2.09575	4.9939e-65	-0.268979	NfeD-like protein
1440	1713116	1714057	+	Awo_c14710	323.305	2632.58	3.00708	3.43997e-58	141.624	234.049	1400.2	6514.31	2.21411	3.43659e-71	-0.807535	band 7 protein
1441	1714103	1715866	+	Awo_c14720	430.217	3070.85	2.81917	1.51969e-53	251.214	285.778	4597.36	14763.4	1.68013	6.18062e-57	-1.15235	multidrug ABC transport system ATP-binding and permease protein
1442	1716019	1716831	-	Awo_c14730	145.515	211.574	0.532844	0.0839383	172.465	70.2398	1414.61	1618.54	0.19111	0.212372	-0.345704	hypothetical protein
1443	1716987	1717721	+	Awo_c14740	275.597	258.314	-0.0928104	0.775296	390.75	116.525	2993.25	2491.13	-0.262208	0.0920117	-0.171482	lysozym
1444	1717768	1718154	-	Awo_c14750	1976.82	6098.76	1.61328	1.23951e-13	3219.51	3873.53	12747.2	42883	1.74698	7.47956e-56	0.124895	rbo
1445	1718311	1718931	+	Awo_c14760	25.067	21.9782	-0.177945	0.823334	23.2954	8.14579	150.907	144.008	-0.0676378	0.849557	0.122203	NUDIX hydrolase
1446	1718984	1719697	-	Awo_c14770	645.717	580.773	-0.150242	0.600014	218.24	78.3038	1572.02	1599.02	0.0216673	0.895104	0.177488	hypothetical protein
1447	1719912	1720634	+	Awo_c14780	32.8718	13.6265	-1.19028	0.0824743	25.8103	4.31247	210.316	96.8262	-1.10341	0.000123108	0.151344	peptidase C26
1448	1720850	1721725	+	Awo_c14790	90.6345	7.39297	-3.4308	8.08959e-10	20.1179	10.3688	180.515	261.268	0.538986	0.0595268	4.14925	hypothetical protein
1449	1722063	1722473	-	Awo_c14810	65.8127	6.1762	-3.18365	3.09753e-07	59.4004	17.7058	262.011	219.914	-0.249208	0.339532	3.16089	hypothetical protein
1450	1723289	1724491	+	Awo_c14820	358.042	1573.87	2.12028	7.91312e-25	249.562	450.22	3064.15	15503.2	2.33348	2.88903e-85	0.202887	anaerobic nitric oxide reductase flavorubredoxin NorV
1451	1725106	1726038	-	Awo_c14830	323.652	510.022	0.651814	0.0088441	262.854	120.378	2588.7	3323.09	0.356577	0.0145677	-0.29582	transcriptional regulator DeoR family
1452	1726156	1726794	+	Awo_c14840	69.9638	5.18878	-3.49148	1.15605e-07	5.43861	1.96228	36.7003	36.8714	0.0117828	0.984319	3.75985	DJ-1%2FPfpI family protein
1453	1727107	1727985	-	Awo_c14850	603.725	1444.34	1.24876	1.92385e-09	128.691	324.127	1219.4	8517.99	2.80348	1.13402e-101	1.5459	band 7 protein
1454	1728404	1729288	-	Awo_c14860	111.942	88.6646	-0.333323	0.423934	67.7072	56.0329	617.853	1412.1	1.19638	1.42671e-15	1.52883	transcriptional regulator LysR family
1455	1729686	1730405	+	Awo_c14870	10.5814	542.286	5.59865	2.90064e-49	13.8287	22.0319	101.649	463.662	2.14871	1.05931e-21	-3.48997	deoxyribose-phosphate aldolase DeoC5
1456	1730694	1732253	+	Awo_c14880	4.2184	924.216	7.53904	2.00691e-56	3.61543	22.9673	57.0443	1022.15	4.1006	1.39851e-99	-3.612	xylulose kinase XylB
1457	1732501	1733652	+	Awo_c14890	5.44958	653.445	6.63425	2.1793e-53	8.88438	23.2298	109.132	789.22	2.86967	1.01998e-44	-4.05142	alcohol dehydrogenase%2C iron-type
1458	1733701	1734519	+	Awo_c14900	41.7662	952.043	4.46373	6.98866e-68	38.8151	29.7776	335.49	737.982	1.13177	9.61283e-10	-3.3733	HAD hydrolase family IIB
1459	1734602	1735561	-	Awo_c14910	18.9146	54.0473	1.44536	0.00848917	4.26714	11.6479	43.9863	329.934	2.93167	1.49751e-26	1.39233	pyruvate formate-lyase-activating enzyme PflA
1460	1735598	1738021	-	Awo_c14920	10.7575	133.902	3.52919	7.38607e-14	4.08364	9.70597	99.4795	669.493	2.72275	4.07252e-44	-0.887155	pyruvate formate-lyase PflB1
1461	1738275	1740737	-	Awo_c14930	7.31272	22.9656	1.48726	0.0710676	1.72695	5.26925	42.1243	369.861	3.06452	3.18284e-31	1.48326	pyruvate formate-lyase PflB2
1462	1740993	1741949	-	Awo_c14940	5.58943	26.909	2.05809	0.0132231	0.839644	3.84976	7.94421	105.974	3.51904	2.81355e-12	1.47035	pyruvate formate-lyase 2-activating enzyme PflC
1463	1742643	1743806	+	Awo_c14950	10.0548	68.3682	2.63989	1.16624e-06	1.41561	29.4345	17.8274	987.832	5.92497	4.37897e-106	3.02665	uroporphyrinogen decarboxylase HemE
1464	1744059	1746503	+	Awo_c14960	14.4148	164.053	3.39203	3.32131e-16	0.928849	20.4379	21.5457	1436.82	5.80981	1.86674e-126	2.55079	pyruvate formate-lyase PflB3
1465	1746707	1747708	+	Awo_c14970	38.6011	130.188	1.72199	1.36003e-05	5.72636	40.5632	61.9677	1185.64	4.27636	1.71508e-103	2.50413	transcriptional regulator AraC family
1466	1747925	1750753	+	Awo_c14980	106.666	2008.49	4.20327	1.33058e-82	33.6408	143.872	963.022	11535.9	3.57389	5.52237e-205	-0.652518	aldehyde oxidoreductase Mop3
1467	1750858	1753146	+	Awo_c14990	28.9694	159.409	2.40505	7.56667e-11	5.17622	15.4298	129.165	1023.08	2.96391	1.05131e-64	0.525501	FAD-dependent pyridine nucleotide-disulfide oxidoreductase
1468	1753620	1754144	-	Awo_c15000	95.908	90.3178	-0.0842137	0.859092	65.5402	35.3358	368.779	551.904	0.578356	0.00286584	0.6683	hypothetical protein DUF2284
1469	1754517	1755101	+	Awo_c15010	25.4193	2.26153	-2.9821	0.000988435	23.6123	2.83056	147.924	51.9337	-1.47648	3.28513e-05	1.98044	transcriptional regulator TetR family
1470	1755239	1757014	+	Awo_c15020	289.701	64.4249	-2.13699	1.0064e-11	58.2543	11.688	1048.82	593.374	-0.820098	9.62057e-08	1.34712	hypothetical protein
1471	1758090	1759358	-	Awo_c15030	98.3703	7.82934	-3.45813	2.92e-10	8.27571	2.03784	104.866	73.088	-0.524651	0.163222	3.13042	signal transduction protein
1472	1759739	1760074	+	Awo_c15040	28.0197	38.9397	0.457576	0.467277	25.5546	10.4917	90.4492	109.66	0.263733	0.481562	-0.196945	DNA polymerase IV
1473	1760616	1762055	+	Awo_c15050	80.8957	197.062	1.26276	0.000189098	38.7034	12.4394	582.503	522.129	-0.157666	0.398267	-1.44237	RNA-directed DNA polymerase
1474	1762259	1763188	+	Awo_c15060	38.779	89.9324	1.16844	0.0128901	47.1676	15.3817	445.002	409.175	-0.129035	0.575504	-1.33466	DNA polymerase IV
1475	1763204	1763446	+	Awo_c15070	18.4225	35.8914	0.899438	0.182052	36.0096	13.4844	102.271	107.223	0.0835061	0.835443	-0.893957	hypothetical protein
1476	1763661	1763993	+	Awo_c15080	15.1521	13.2475	-0.169915	0.882291	40.2684	15.3559	142.301	162.157	0.183407	0.575313	0.38224	TfoX domain containing protein
1477	1764319	1766679	-	Awo_c15090	99.8467	47.9571	-1.03318	0.0120792	11.7022	2.06972	273.245	137.561	-0.997162	0.000464318	0.067843	ATP-dependent DNA helicase
1478	1767182	1767574	+	Awo_c15100	226.513	210.902	-0.100008	0.774082	69.8901	60.6343	407.647	837.234	1.03311	2.64731e-10	1.14133	hypothetical protein
1479	1768566	1769069	+	Awo_c15110	86.1001	80.8926	-0.0900098	0.85489	176.279	103.431	930.479	1514.15	0.705689	2.82574e-06	0.792469	acetyltransferase GNAT family
1480	1769145	1769615	+	Awo_c15120	140.138	157.205	0.160179	0.674462	219.624	150.118	1116.39	2073.94	0.895639	2.90607e-07	0.727736	nucleoside diphosphate kinase Ndk
1481	1770022	1771695	+	Awo_c15130	52.491	26.7306	-0.937982	0.102134	2.10826	3.47912	36.9713	168.488	2.17788	4.10941e-11	3.16174	hypothetical protein
1482	1771984	1773627	-	Awo_c15140	114.085	122.244	0.0973536	0.822417	54.0349	12.6531	887.018	590.938	-0.587923	0.00048167	-0.685602	putative dehydrogenase
1483	1773977	1774558	+	Awo_c15150	33.9977	9.6545	-1.68787	0.016669	25.8609	19.1248	159.781	330.767	1.04687	4.15301e-06	2.86588	transcriptional regulator
1484	1774585	1776654	+	Awo_c15160	225.254	136.3	-0.717516	0.0188609	93.1857	37.5552	1968.32	2221.1	0.172183	0.266568	0.899077	chemotaxis protein histidine kinase CheA1
1485	1776695	1777195	+	Awo_c15170	71.6508	59.4368	-0.265637	0.593122	193.105	103.754	1016.85	1487.78	0.548168	6.65217e-05	0.818673	chemotaxis protein CheW1
1486	1777400	1779121	+	Awo_c15180	248.494	277.181	0.153283	0.638458	279.188	85.9589	4867.49	4234.09	-0.20096	0.108355	-0.358738	putative methyl-accepting chemotaxis transducer protein
1487	1779369	1780406	+	Awo_c15190	232.99	228.414	-0.0309562	0.933991	240.931	57.7177	2557.75	1754.46	-0.544562	3.39561e-05	-0.515235	chemotaxis-specific methylesterase CheB1
1488	1780415	1780885	+	Awo_c15200	85.292	75.7612	-0.169982	0.718447	114.883	30.015	579.175	419.744	-0.454416	0.0205857	-0.293538	chemotaxis protein deaminase CheD1
1489	1780999	1784037	+	Awo_c15210	477.23	290.326	-0.711114	0.00607895	137.851	34.7716	4240.77	3016.82	-0.490932	3.28513e-05	0.225708	putative sensor protein
1490	1784075	1784479	+	Awo_c15220	102.765	56.9683	-0.832249	0.0622027	259.645	85.3166	1145.39	1039.56	-0.139831	0.410842	0.711247	chemotaxis protein response regulator CheY1
1491	1784663	1787182	-	Awo_c15230	251.231	61.4403	-1.99922	1.11165e-10	20.329	9.06845	522.898	651.547	0.313461	0.0715254	2.3491	response regulator-like protein
1492	1787450	1788112	+	Awo_c15240	43.455	5.10277	-2.836	6.37632e-05	15.7569	2.23032	107.114	42.2475	-1.303	0.0013134	1.74796	catabolite gene activator Crp
1493	1788291	1789676	+	Awo_c15250	59.2408	453.287	2.8906	1.07445e-25	1.76405	49.5065	25.4614	1969.72	6.29869	4.98716e-199	3.33778	hypothetical protein
1494	1789773	1790039	-	Awo_c15260	78.8547	43.4054	-0.830375	0.0775767	92.7213	43.0796	266.55	338.163	0.351864	0.120245	1.20464	hypothetical protein
1495	1790787	1792151	+	Awo_c15270	3.90242	22.3859	2.2124	0.0113971	0.605649	3.69844	9.06881	144.866	4.06375	6.06492e-19	1.47751	sugar%2Fcation symporter
1496	1792257	1792886	+	Awo_c15280	2.1446	13.5118	2.16832	0.036971	0.984293	6.25989	5.81268	128.438	4.1289	1.42925e-18	1.81029	corrinoid protein MttC12
1497	1793030	1794010	+	Awo_c15290	2.91818	15.1076	1.96706	0.0508735	2.27919	6.69797	22.5932	187.144	2.99605	1.23962e-18	0.678052	methyltransferase 1 MttB13
1498	1794179	1795534	+	Awo_c15300	20.5671	10.0335	-0.928369	0.293818	2.75922	1.51215	37.5517	59.1831	0.624488	0.190338	1.69182	sugar%2Fcation symporter
1499	1795615	1796265	-	Awo_c15310	64.8993	18.758	-1.71669	0.00120395	30.4513	11.9013	199.964	226.275	0.159666	0.579483	1.96904	transcriptional regulator
1500	1796870	1797910	+	Awo_c15320	285.16	421.883	0.558963	0.0294354	101.337	108.62	1096.62	3241.45	1.56457	1.07448e-33	0.998506	hypothetical protein
1501	1798060	1798272	-	Awo_c15330	265.886	92.6017	-1.4967	4.37813e-06	262.338	153.6	602.628	960.261	0.679769	0.000251894	2.19386	hypothetical protein
1502	1798453	1799040	+	Awo_c15340	159.264	323.45	1.00724	0.00029003	163.661	176.504	1041.79	3047.23	1.5507	8.35219e-29	0.526319	hypothetical protein
1503	1799102	1801759	+	Awo_c15350	531.121	2096.9	1.96818	3.71319e-24	71.0742	70.4185	1928.84	5340.93	1.46774	5.43589e-38	-0.511786	putative helicase
1504	1801791	1802618	-	Awo_c15360	203.28	77.8507	-1.36376	1.95517e-05	328	34.9503	2715.88	826.979	-1.70831	3.23897e-27	-0.330815	putative phosphoesterase
1505	1802995	1803492	+	Awo_c15370	168.894	89.7031	-0.89845	0.00983612	83.5687	36.3607	421.634	519.631	0.296421	0.124979	1.21438	transcriptional regulator
1506	1803691	1804857	+	Awo_c15380	73.1617	10.2342	-2.70029	1.14966e-06	8.81316	4.23947	108.083	145.135	0.41923	0.17798	3.26294	anion-transporting ATPase ArsA1
1507	1805225	1806385	+	Awo_c15390	39.6561	26.0076	-0.5764	0.358585	20.3811	8.49535	237.943	285.965	0.249862	0.342916	0.873835	anion-transporting ATPase ArsA2
1508	1806638	1808557	+	Awo_c15400	625.509	917.544	0.54962	0.0101485	338.964	168.737	6743.36	9275.52	0.459548	5.30133e-05	-0.0927853	hypothetical protein
1509	1808799	1809884	+	Awo_c15410	294.544	614.553	1.05251	1.00171e-05	190.461	66.7501	2344.68	2335.43	-0.00323596	0.983747	-1.06675	butyrate kinase Buk
1510	1810271	1811500	+	Awo_c15420	87.0498	370.897	2.06278	2.23111e-14	39.4792	57.0456	509.805	2008.45	1.97804	2.34006e-45	-0.113038	aminopeptidase II
1511	1811536	1813434	+	Awo_c15430	131.84	851.994	2.66812	3.36282e-33	27.6827	59.4614	561.622	3314.42	2.56399	1.35365e-78	-0.130975	phosphonate-binding periplasmic protein
1512	1813814	1816471	+	Awo_c15440	71.7562	132.064	0.860024	0.0203769	19.4857	15.4597	547.594	1170.75	1.09666	1.07746e-09	0.216193	cation-transporting P-type ATPase PacL
1513	1816621	1816989	+	Awo_c15450	37.9346	36.2131	-0.0661453	0.923249	28.8387	35.8496	111.262	382.492	1.78456	6.87136e-15	1.84846	putative membrane protein
1514	1817288	1817461	+	Awo_c15460	8.19163	9.62583	0.198849	0.869247	15.579	23.7499	31.2349	123.032	1.90975	4.85584e-07	1.74504	hypothetical protein
1515	1817690	1818253	+	Awo_c15470	104.063	54.8851	-0.900653	0.0260195	81.3044	33.229	525.236	556.264	0.093739	0.679017	1.00578	RNA polymerase sigma-70
1516	1818250	1818642	+	Awo_c15480	58.0787	56.1592	-0.0462473	0.937711	36.9375	18.0825	168.193	235.214	0.499927	0.0719463	0.532342	hypothetical protein
1517	1818708	1819937	+	Awo_c15490	358.071	637.385	0.826688	0.000240474	145.814	82.4123	1840.76	2895.64	0.65439	4.07284e-06	-0.178342	hypothetical protein
1518	1820209	1820661	+	Awo_c15500	32.5196	14.0915	-1.12416	0.10153	66.616	9.56365	305.529	129.687	-1.23745	2.16544e-06	-0.0297974	transcriptional regulator AsnC family
1519	1820747	1823485	-	Awo_c15510	93.2712	502.814	2.40177	1.98958e-18	12.0404	83.18	345.765	6520.52	4.24492	4.4147e-183	1.8066	methyl-accepting chemotaxis sensory transducer
1520	1823678	1826740	-	Awo_c15520	144.638	524.308	1.83647	9.00208e-14	7.90046	28.2102	250.972	2441.74	3.28526	1.09903e-80	1.42435	methyl-accepting chemotaxis sensory transducer
1521	1827389	1828510	+	Awo_c15530	13.1491	29.8936	1.09682	0.120394	2.44079	4.27599	32.4379	145.521	2.19323	7.1979e-09	0.980601	extracellular ligand-binding receptor
1522	1828514	1830874	+	Awo_c15540	48.6214	213.698	2.10101	1.08884e-09	10.5058	11.0711	250.033	748.043	1.55713	2.0147e-16	-0.554911	diguanylate cyclase%2Fphosphodiesterase
1523	1830871	1831872	+	Awo_c15550	21.446	72.0822	1.68091	0.000641199	11.1464	13.891	114.983	391.026	1.75282	3.67511e-10	0.0169139	4-hydroxythreonine-4-phosphate dehydrogenase PdxA
1524	1832060	1832395	+	Awo_c15560	21.8673	11.365	-0.863762	0.294198	9.06359	4.29557	35.3432	42.2475	0.256594	0.656022	1.20162	hypothetical protein
1525	1832781	1835648	+	Awo_c15570	27.3532	77.1277	1.43235	0.00330893	3.49865	2.63113	104.791	212.669	1.01976	0.000522979	-0.474439	chemotaxis methyl-accepting receptor
1526	1835838	1837136	-	Awo_c15580	328.192	107.451	-1.59281	5.10394e-09	271.443	23.8512	3596.92	881.355	-2.02226	1.03455e-55	-0.41811	sodium%2Fhydrogen exchanger
1527	1837759	1840071	+	Awo_c15590	156.946	355.904	1.16056	6.51069e-05	17.8804	24.909	436.715	1687.96	1.95025	7.00493e-42	0.769298	putative diguanylate cyclase%2Fphosphodiesterase
1528	1840287	1841966	+	Awo_c15600	57.6574	72.6269	0.323184	0.511903	5.32704	7.82528	93.0486	375.862	2.02353	3.2671e-16	1.68115	hypothetical protein
1529	1842058	1845078	+	Awo_c15610	427.372	2151.09	2.31644	5.33461e-34	24.3663	56.4791	768.761	4872.59	2.66509	4.12954e-95	0.332576	methyl-accepting chemotaxis sensory transducer
1530	1845441	1846361	-	Awo_c15620	67.4307	11.8014	-2.38693	1.64774e-05	8.5452	1.70382	80.4512	46.1109	-0.798496	0.0668267	1.71145	transcriptional regulator LysR family
1531	1846527	1847408	+	Awo_c15630	46.1245	89.4164	0.936828	0.0332404	179.273	60.9245	1564.16	1541.41	-0.0267412	0.903531	-0.976149	nitrite and sulphite reductase 4Fe-4S region
1532	1847463	1848377	+	Awo_c15640	122.028	453.643	1.87836	8.07964e-14	179.009	73.0472	1713.06	1962.64	0.190476	0.282668	-1.69812	2-dehydropantoate 2-reductase ApbA
1533	1848677	1849306	+	Awo_c15650	68.0989	86.5688	0.335287	0.500161	32.4603	66.5256	213.336	1228.33	2.5072	5.53777e-44	2.17928	corrinoid protein MttC13
1534	1849395	1850201	+	Awo_c15660	118.939	294.365	1.28343	2.71556e-05	23.8046	48.4848	195.393	1132.96	2.5106	6.52787e-41	1.22827	methyltransferase 2 MttA4
1535	1850376	1850939	+	Awo_c15670	81.5295	70.0214	-0.215394	0.646729	136.67	53.1256	945.053	1004.35	0.0937847	0.652301	0.307315	transcriptional regulator TetR family
1536	1851143	1852969	+	Awo_c15680	152.262	328.186	1.09932	6.2418e-05	102.498	48.8216	1897.99	2536.61	0.417323	0.000787503	-0.689531	ATP-dependent metalloprotease FtsH1
1537	1853032	1853577	-	Awo_c15690	22.1833	9.07478	-1.16615	0.156143	51.6607	5.41788	298.446	86.6322	-1.72821	7.13127e-07	-0.494955	transcriptional regulator PadR family
1538	1853910	1855484	+	Awo_c15700	4.78133	5.10277	0.0732895	0.958745	19.555	14.9856	321.73	694.094	1.10001	2.10045e-10	1.01541	CoA transferase CarA2
1539	1855514	1857082	+	Awo_c15710	7.83936	14.6426	0.810152	0.417327	10.5818	8.34188	176.173	394.671	1.15306	5.48465e-08	0.262297	caffeyl-CoA-synthetase CarB2
1540	1857103	1858242	+	Awo_c15720	7.59418	14.7286	0.833419	0.387304	29.4181	14.4148	356.571	492.629	0.46364	0.0156458	-0.489342	caffeyl-CoA reductase CarC
1541	1858307	1859095	+	Awo_c15730	10.2309	10.6706	0.0507458	0.96409	20.0697	12.6483	162.763	287.539	0.801017	0.00124764	0.76028	electron transfer flavoprotein beta subunit CarD
1542	1859111	1860301	+	Awo_c15740	16.8046	33.8943	0.961378	0.146805	26.6491	16.6154	331.963	578.962	0.803689	1.5613e-05	-0.209743	electron transfer flavoprotein alpha subunit CarE
1543	1860417	1860776	+	Awo_c15750	4.95746	3.42096	-0.410849	0.774082	7.30795	2.41403	27.3212	24.7485	-0.12703	0.857367	0.392514	hypothetical protein
1544	1860985	1861644	-	Awo_c15760	7.41805	5.01677	-0.448385	0.725516	1.48775	0.844245	11.0834	17.4991	0.59897	0.479798	1.22316	hypothetical protein
1545	1861838	1863013	+	Awo_c15770	91.5134	21.4272	-2.02334	1.1695e-05	32.9809	12.3111	426.44	451.803	0.0792735	0.720453	2.17789	major facilitator superfamily MFS_1 transporter
1546	1863162	1863836	-	Awo_c15780	101.919	36.1845	-1.45288	0.000542767	96.1123	41.4409	660.9	794.515	0.262996	0.108844	1.75962	hypothetical protein
1547	1864147	1864779	+	Awo_c15790	3.62096	108.576	4.61815	4.33219e-14	1.35149	50.4583	7.98272	910.322	6.49044	2.29807e-112	1.92717	corrinoid protein MttC14
1548	1864812	1865789	+	Awo_c15800	9.17586	158.364	3.97494	1.21709e-18	1.56926	32.8476	13.9887	936.37	5.54481	1.94581e-16	1.95549	methyltransferase 1 MttB14
1549	1865980	1867146	+	Awo_c15810	16.8754	283.22	3.98067	8.04287e-29	1.31318	35.4475	16.0439	1233.69	6.20111	1.10747e-153	2.19588	major facilitator superfamily MFS_1 transporter
1550	1867284	1868021	-	Awo_c15820	30.3387	18.0062	-0.69095	0.355754	31.9337	5.00119	240.931	107.253	-1.14858	2.86342e-05	-0.414931	transcriptional activator TipA
1551	1868238	1869410	-	Awo_c15830	23.4853	1.71048	-3.14846	0.000934802	2.79175	0.931215	33.9098	30.81	-0.123287	0.849581	3.64098	aminopeptidase
1552	1869352	1870149	-	Awo_c15840	16.5231	1.71048	-2.63251	0.0110513	3.3171	0.805508	27.4375	19.1337	-0.497436	0.480974	2.75198	valacyclovir hydrolase
1553	1870420	1870854	-	Awo_c15850	35.5068	35.6047	0.0131278	0.986752	100.132	56.384	441.553	706.639	0.666396	0.000752223	0.674413	OsmC family protein
1554	1871027	1871455	+	Awo_c15860	48.6214	61.7557	0.337159	0.518453	188.545	71.3484	829.548	912.47	0.130475	0.480371	-0.207529	transcriptional regulator MarR family
1555	1871852	1872427	+	Awo_c15870	91.3028	155.431	0.753297	0.032857	98.2456	42.258	576.569	723.148	0.32074	0.0656063	-0.440744	lipase GDSL family
1556	1872502	1873017	+	Awo_c15880	110.744	152.331	0.453049	0.200289	87.917	53.351	470.355	793.23	0.759062	2.11146e-05	0.294004	acetyltransferase GNAT family
1557	1873072	1873791	-	Awo_c15890	148.573	25.4852	-2.48072	3.77874e-10	90.1239	26.5334	664.275	542.781	-0.291084	0.105175	2.25203	Gp37Gp68 family protein
1558	1874149	1875378	-	Awo_c15900	67.1147	1.15943	-4.9917	2.83608e-09	0.705008	0.15671	10.3867	5.43705	-0.73007	0.512861	4.9213	hypothetical protein containing PAS domain
1559	1875626	1878706	+	Awo_c15910	752.918	891.421	0.242392	0.296925	203.954	49.4076	6579.96	4348	-0.595407	1.02841e-05	-0.84134	methyl-accepting chemotaxis sensory transducer
1560	1879277	1880359	+	Awo_c15920	13.9572	214.151	3.84471	5.68753e-23	3.75929	75.5441	39.4494	2351.93	5.73286	3.43278e-176	1.95815	methyltransferase 1 MttB15
1561	1880822	1882147	+	Awo_c15930	62.228	63.0934	0.0197352	0.97213	35.9964	10.2634	493.913	402.783	-0.292557	0.127245	-0.314179	hypothetical protein
1562	1882289	1883845	+	Awo_c15940	88.3846	35.197	-1.29158	0.00389576	35.8982	10.0223	574.481	450.143	-0.352584	0.0555477	0.976466	ABC transport system ATP-binding protein
1563	1883950	1884696	+	Awo_c15950	87.4021	84.3136	-0.0550117	0.913426	46.4089	16.2856	353.86	348.113	-0.016127	0.950315	0.0282812	thymidylate synthase ThyA
1564	1884773	1885096	+	Awo_c15960	49.818	32.1264	-0.609718	0.278835	165.985	33.375	551.303	307.714	-0.844483	5.53721e-05	-0.208352	transcriptional regulator PadR family
1565	1885093	1885950	+	Awo_c15970	83.6378	54.3054	-0.606831	0.170093	101.048	31.8305	913.652	782.96	-0.223684	0.177029	0.400356	hypothetical protein
1566	1885987	1886742	+	Awo_c15980	101.639	133.316	0.384746	0.300161	63.9081	37.8304	491.006	817.862	0.734224	8.80222e-06	0.344727	hypothetical protein
1567	1886797	1887258	+	Awo_c15990	115.175	73.7004	-0.633166	0.107643	106.715	60.969	521.197	854.875	0.715632	0.000104615	1.35797	hypothetical protein
1568	1887297	1887566	+	Awo_c16000	62.1227	47.6068	-0.374562	0.471566	36.7052	18.555	189.196	294.697	0.644645	0.00600722	1.0233	hypothetical protein
1569	1887697	1888290	-	Awo_c16010	99.952	24.6475	-1.9481	2.83693e-05	35.062	7.81255	218.183	139.282	-0.635151	0.0187293	1.37226	transcriptional regulator TetR family
1570	1888451	1889182	+	Awo_c16020	28.372	14.6999	-0.887242	0.218663	22.9883	8.48942	170.514	178.351	0.0564835	0.855335	1.01349	ABC transport system ATP-binding protein
1571	1889176	1890186	+	Awo_c16030	41.0289	26.1223	-0.625985	0.316896	29.8779	12.204	310.611	350.702	0.177081	0.435883	0.826501	ABC transport system permease protein
1572	1890379	1891758	-	Awo_c16040	15.5043	4.00068	-1.66977	0.0900409	1.85057	1.03582	25.9649	40.4657	0.615001	0.279988	2.59449	hypothetical protein containing Fe-S binding domain
1573	1892127	1892516	-	Awo_c16050	25.0307	5.68249	-1.90922	0.0211037	9.76001	3.08058	41.6993	35.0286	-0.231496	0.692544	1.88762	hypothetical protein
1574	1892686	1893492	+	Awo_c16060	77.1349	104.524	0.42834	0.294267	187.42	95.0951	1559.85	2235.95	0.514415	0.000191708	0.0810999	metallo-hydrolase%2Foxidoreductase
1575	1893632	1894621	-	Awo_c16070	96.2965	84.7786	-0.182983	0.683107	111.747	26.0678	1122.3	731.712	-0.617278	0.00015509	-0.433329	glyoxylate reductase GyaR
1576	1894932	1895969	+	Awo_c16080	269.937	93.3597	-1.5129	1.84024e-07	101.524	29.5138	1094.13	891.605	-0.292917	0.0539007	1.23644	hypothetical protein
1577	1896321	1897946	+	Awo_c16090	896.802	2157.08	1.25663	1.10059e-09	291.697	315.591	4924.12	14823.4	1.58761	6.04388e-41	0.323717	hypothetical protein containing diguanylate cyclase domain
1578	1898002	1898946	-	Awo_c16100	124.808	0	-6.85504	1.8019e-12	3.05914	0.589361	30.9261	15.8949	-0.870241	0.209307	NA	hypothetical protein
1579	1899752	1900642	+	Awo_c16110	145.059	218.18	0.579242	0.0577566	52.5792	23.9054	511.935	653.268	0.353802	0.0440256	-0.23716	ribsosomal RNA small subunit methyltransferease RsmA
1580	1900753	1901727	+	Awo_c16120	200.044	206.723	0.0457982	0.902385	85.0175	60.7133	837.53	1698.67	1.01256	3.33693e-10	0.972815	ABC transport system ATP-binding protein
1581	1901724	1902524	+	Awo_c16130	163.549	123.919	-0.394195	0.254681	101.632	43.0182	823.929	995.558	0.268608	0.108355	0.673314	ABC transport system permease protein
1582	1902597	1903490	-	Awo_c16140	349.921	551.103	0.649006	0.00674327	242.308	142.508	2176.34	3623.89	0.73186	3.00159e-09	0.080343	hypothetical protein containing fumarylacetoacetase hydrolase domain
1583	1903947	1904873	+	Awo_c16150	123.154	40.8509	-1.55508	8.84577e-05	120.097	49.0348	1139.04	1304.76	0.197867	0.369065	1.78799	aspartate carbamoyltransferase catalytic subunit PyrB
1584	1904870	1905304	+	Awo_c16160	36.8796	25.8642	-0.484697	0.458947	28.8829	11.0696	138.582	144.155	0.0479422	0.888313	0.568753	aspartate carbamoyltransferase regulatory subunit PyrI
1585	1905441	1906613	+	Awo_c16170	221.664	219.432	-0.0137854	0.96968	129.047	55.7434	1570.45	1908	0.281523	0.0350558	0.295484	dihydroorotase%2C multifunctional complex type
1586	1906588	1907448	+	Awo_c16180	126.917	156.826	0.300371	0.403248	163.372	62.5996	1442.67	1542.24	0.094603	0.559722	-0.208998	orotidine 5%27-phosphate decarboxylase PyrF
1587	1907439	1908140	+	Awo_c16190	122.558	154.915	0.331134	0.354641	201.845	68.0067	1438.33	1381.63	-0.0612452	0.72883	-0.396024	dihydroorotate dehydrogenase electron transfer subunit PyrK
1588	1908133	1909038	+	Awo_c16200	95.4867	54.3054	-0.796256	0.0548817	141.76	51.4176	1310.87	1326.19	0.0148216	0.935621	0.830962	dihydroorotate dehydrogenase PyrD
1589	1909065	1909640	+	Awo_c16210	123.824	149.576	0.266006	0.479348	162.142	53.9444	960.58	904.799	-0.0871339	0.602242	-0.358898	orotate phosphoribosyltransferase thermo type
1590	1909760	1910281	+	Awo_c16220	322.915	459.275	0.504961	0.0424996	691.212	190.058	3708.29	2890.65	-0.360445	0.00817592	-0.867563	intracellular protease PfiI
1591	1910428	1911549	+	Awo_c16230	262.938	227.089	-0.208293	0.510336	199.316	45.9394	2374.67	1514.86	-0.64685	3.16297e-05	-0.437084	aminotransferase class I%2FII
1592	1911674	1912792	-	Awo_c16240	293.315	323.153	0.138779	0.664967	241.815	80.7439	2836.08	2674.26	-0.0857362	0.532496	-0.224528	hypothetical protein
1593	1912890	1913921	-	Awo_c16250	58.184	29.4859	-0.943314	0.0726642	9.82629	5.93612	104.287	173.716	0.740046	0.0114742	1.71678	L-allo-threonine aldolase LtaA
1594	1914324	1915574	+	Awo_c16260	93.7271	24.8768	-1.85168	4.13528e-05	44.4648	6.86058	580.176	247.398	-1.22627	2.209e-10	0.68401	hypothetical protein containing HDIG domain
1595	1915584	1916465	+	Awo_c16270	92.8136	50.8271	-0.846262	0.0442892	40.7148	7.63902	372.304	193.83	-0.935278	2.20999e-05	-0.072949	hypothetical protein
1596	1916837	1918597	+	Awo_c16280	242.72	402.982	0.726241	0.00523438	96.8098	66.4701	1734.1	3355.38	0.950316	7.69742e-15	0.220869	hypothetical protein containing diguanylate cyclase domain
1597	1918638	1919165	-	Awo_c16290	135.742	13.1615	-3.2494	1.04689e-11	49.4406	13.3388	275.537	208.298	-0.397868	0.0991296	2.96288	response regulator receiver modulated diguanylate cyclase
1598	1919425	1920309	+	Awo_c16300	148.399	145.088	-0.0333694	0.935961	61.5913	21.4777	565.224	542.659	-0.0534914	0.796434	-0.0262246	hypothetical protein containing Fe-S binding domain
1599	1920566	1922707	-	Awo_c16310	469.523	313.005	-0.579133	0.0268298	115.259	31.6083	2503.43	1929.94	-0.373984	0.00533536	0.209664	response regulator receiver modulated diguanylate cyclase
1600	1922789	1923487	-	Awo_c16320	130.821	54.3054	-1.24438	0.000889655	57.9758	14.6393	426.212	297.195	-0.518982	0.0145063	0.748264	metal dependent hydrolase
1601	1923770	1927495	+	Awo_c16330	224.408	210.552	-0.0920052	0.789213	69.5375	12.2983	2563.83	1304	-0.975115	6.31368e-08	-0.883406	phosphoribosylformylglycinamidine synthase II
1602	1927575	1928069	+	Awo_c16340	57.9388	46.9411	-0.295274	0.581571	63.9795	24.031	337.382	377.827	0.1511	0.516068	0.46702	phosphoribosylaminoimidazole carboxylase catalytic subunit PurE1
1603	1928105	1928812	+	Awo_c16350	76.1489	54.8851	-0.458291	0.332173	80.812	23.5557	570.709	478.902	-0.262384	0.225328	0.219385	phosphoribosylaminoimidazole-succinocarboxamidesynthase PurC
1604	1928893	1930281	+	Awo_c16360	142.701	115.774	-0.295333	0.42734	108.62	22.737	1502.64	899.25	-0.743487	2.92573e-05	-0.439025	amidophosphoribosyltransferase PurF
1605	1930363	1931418	+	Awo_c16370	73.0581	50.2187	-0.52936	0.276915	137.245	31.638	1487.95	976.618	-0.610563	0.000528788	-0.0666429	phosphoribosylformylglycinamidine cyclo-ligase PurM
1606	1931400	1932056	+	Awo_c16380	59.3807	42.5327	-0.468855	0.37473	127.158	27.7684	825.082	520.2	-0.670681	0.000529657	-0.184049	phosphoribosylglycinamide formyltransferase PurN
1607	1932322	1933851	+	Awo_c16390	158.594	170.137	0.0994474	0.788071	109.947	32.4174	1693.69	1425.54	-0.252638	0.126898	-0.350028	bifunctional purine biosynthesis protein PurH
1608	1933907	1935163	+	Awo_c16400	132.965	153.634	0.202321	0.600014	153.69	47.3993	1957.53	1701.44	-0.20519	0.210675	-0.410733	phosphoribosylamine glycine ligase PurD
1609	1935358	1936179	+	Awo_c16410	194.948	444.607	1.17394	1.03859e-05	213.224	171.269	1804.8	4100.08	1.17749	1.08464e-19	-0.00563092	pyrroline-5-carboxylate reductase ProC
1610	1936315	1938921	+	Awo_c16420	789.815	3303.25	2.05041	5.14559e-26	180.774	195.491	4986.32	15099	1.59541	1.7116e-46	-0.465894	glycoside hydrolase family 3
1611	1939078	1939767	+	Awo_c16430	95.9442	209.398	1.10834	0.000296891	91.2191	43.8849	654.083	887.417	0.441605	0.00507462	-0.685845	glycoprotease
1612	1939764	1940204	+	Awo_c16440	73.5485	200.41	1.42407	5.79786e-06	108.645	60.0976	498.37	768.537	0.625796	0.00106435	-0.821287	ribosomal-protein-alanine acetyltransferase RimI
1613	1940170	1940901	+	Awo_c16450	76.9225	91.9709	0.255187	0.567715	74.4612	35.3187	561.772	738.956	0.396122	0.0172971	0.137732	integral membrane protein 1906
1614	1940957	1941970	+	Awo_c16460	92.1472	170.452	0.871241	0.00871421	82.2915	49.4625	854.63	1435.45	0.746965	7.49968e-08	-0.139225	O-sialoglycoprotein endopeptidase Gcp2
1615	1942207	1942491	+	Awo_c16470	650.374	170.981	-1.9106	2.7411e-16	488.727	243.368	1565.15	2183.17	0.481609	0.00691582	2.40756	10 kDa chaperonin
1616	1942522	1942881	+	Awo_c16480	508.304	192.959	-1.38483	1.05416e-08	609.277	302.484	2586.84	3680.47	0.508361	0.00100476	1.9061	hypothetical protein
1617	1943012	1944160	+	Awo_c16490	1680.45	883.315	-0.922396	8.4034e-06	1574.32	601.358	18543.2	19914.8	0.102856	0.37375	1.0308	60 kDa chaperonin
1618	1944376	1945026	+	Awo_c16500	109.867	6.20487	-3.92424	1.73103e-12	5.52658	3.44038	36.2724	67.6509	0.841693	0.0699593	5.04545	corrinoid protein MttC15
1619	1945151	1945384	-	Awo_c16510	108.178	63.0074	-0.761144	0.0608523	154.752	40.961	406.525	301.708	-0.425218	0.0392194	0.349624	hypothetical protein
1620	1945488	1947416	-	Awo_c16520	373.653	572.163	0.608316	0.0168128	136.598	28.3891	2635.25	1552.25	-0.764495	8.80096e-08	-1.3783	ABC transport system ATP-binding protein
1621	1947561	1948190	+	Awo_c16530	543.061	210.752	-1.35189	6.5596e-08	1110.89	236.462	7050.7	4226.21	-0.737667	8.26958e-11	0.627166	redox-sensing transcriptional repressor Rex
1622	1948364	1948816	-	Awo_c16540	655.356	873.176	0.411947	0.070016	1260.35	408.456	5815.52	5274.8	-0.141218	0.275279	-0.554788	transcriptional regulator XRE family
1623	1948880	1949710	-	Awo_c16550	92.1472	79.3318	-0.211328	0.648157	65.8662	16.8164	551.11	395.772	-0.479694	0.010325	-0.26163	hypothetical protein
1624	1949737	1951359	-	Awo_c16560	211.786	233.179	0.137871	0.686448	115.283	33.1938	1903.26	1534.4	-0.31123	0.0223845	-0.449637	manganese-dependent inorganic pyrophosphatase PpaC
1625	1951438	1952373	-	Awo_c16570	88.1739	58.8571	-0.570554	0.187986	96.4946	23.8252	932.635	635.536	-0.555344	0.00055846	0.0297969	lysophospholipase L2
1626	1952509	1953243	+	Awo_c16580	93.0606	85.1003	-0.125755	0.785301	87.1946	40.9689	659.317	858.155	0.382356	0.018804	0.509272	putative arysulfatase
1627	1953255	1955651	+	Awo_c16590	216.64	395.946	0.860307	0.000636535	76.6069	29.1489	1874.78	1986.79	0.0852777	0.556961	-0.786294	DNA internalization-like competence protein%2FRec2
1628	1955664	1956680	+	Awo_c16600	112.504	129.573	0.198001	0.618244	48.9755	19.6875	504.682	577.002	0.188462	0.324615	-0.01059	DNA polymerase III%2C delta subunit HolA
1629	1956861	1957127	-	Awo_c16610	1532.23	451.175	-1.75243	1.04596e-18	938.966	256.586	3428.09	2402.29	-0.509703	0.000137207	1.25088	30S ribosomal protein S20
1630	1957392	1959197	+	Awo_c16620	207.743	359.768	0.784189	0.00269158	75.6706	36.3906	1375.93	1869.06	0.436993	0.00218167	-0.350362	ribosomal elongation factor GTPase LepA
1631	1959201	1959626	+	Awo_c16630	81.4259	101.941	0.311348	0.481079	117.127	53.2091	524.915	661.208	0.328527	0.0717992	0.00884902	hypothetical protein
1632	1959947	1960714	+	Awo_c16640	8.68374	5.0741	-0.639906	0.588035	8.81871	2.7201	69.136	59.7466	-0.198364	0.675992	0.564582	transcriptional repressor
1633	1961435	1962922	+	Awo_c16650	9.84411	118.788	3.44902	3.02889e-13	1.72973	9.83587	26.3913	419.775	3.97822	6.84653e-50	0.3985	glycerol kinase GlpK4
1634	1963070	1964221	+	Awo_c16660	19.3014	90.8975	2.15653	2.45054e-06	2.63569	10.6018	32.2817	357.652	3.44441	1.62856e-38	1.23423	putative uroporphyrinogen-III decarboxylase
1635	1964235	1964864	+	Awo_c16670	103.747	61.0326	-0.747601	0.0625969	3.55006	15.9809	22.5148	309.282	3.61439	5.40816e-30	4.5454	corrinoid protein MttC16
1636	1965063	1966061	-	Awo_c16680	146.007	154.892	0.0842033	0.834765	54.0245	61.1197	542.311	1755.22	1.6826	1.31e-31	1.60924	dihydroxyacetone kinase DhaL2
1637	1966393	1967106	+	Awo_c16690	15.1521	2.26153	-2.24059	0.029576	22.1945	2.08582	164.741	42.4557	-1.91039	1.02287e-07	0.787974	two component transcriptional regulator LytTR family
1638	1967103	1968458	+	Awo_c16700	39.1295	9.6545	-1.88369	0.00473166	21.0627	3.06376	299.683	123.773	-1.2563	7.63492e-07	0.743241	hypothetical protein
1639	1968445	1969449	+	Awo_c16710	222.999	115.246	-0.938924	0.00334886	141.445	43.1384	1418.63	1233.63	-0.203075	0.206553	0.750729	hypothetical protein
1640	1969550	1971466	-	Awo_c16720	783.086	2988.03	1.91906	4.34092e-21	307.746	188.357	6085.83	10410.8	0.773451	2.16697e-09	-1.15739	hypothetical membrane protein DUF2207 family
1641	1971588	1972145	-	Awo_c16730	351.005	714.133	1.01802	3.28562e-06	523.896	287.651	3039.29	4594.37	0.596931	8.91871e-05	-0.428567	hypothetical protein
1642	1972376	1973023	+	Awo_c16740	195.226	81.329	-1.24373	8.7052e-05	196.937	49.7277	1342.35	932.878	-0.523509	0.000312242	0.738308	hypothetical protein
1643	1973115	1974998	+	Awo_c16750	860.575	514.246	-0.737904	0.000536017	337.949	75.9334	6508.09	4091.5	-0.668619	2.09368e-09	0.0732373	hypothetical protein
1644	1975072	1975668	+	Awo_c16760	1300.97	726.209	-0.835447	5.00201e-05	1062.25	528.125	6562.5	9019.34	0.458718	0.000770127	1.29991	hypothetical protein
1645	1975753	1976871	-	Awo_c16770	392.317	347.116	-0.175448	0.52986	218.454	75.6927	2470.33	2402.72	-0.0419917	0.806993	0.136572	malate dehydrogenase Mdh
1646	1976981	1978102	-	Awo_c16780	208.659	133.402	-0.638354	0.0385138	136.29	27.5077	1563.62	894.58	-0.804095	7.05787e-09	-0.160243	hypothetical protein
1647	1978415	1980826	+	Awo_c16790	245.081	382.928	0.637334	0.0119291	115.487	41.1959	2872.9	2823.97	-0.0224494	0.887575	-0.668603	leucyl-tRNA synthetase LeuS
1648	1980830	1981294	+	Awo_c16800	51.189	88.0563	0.761486	0.0746917	70.2901	32.0645	335.608	422.008	0.332949	0.118277	-0.452096	ribonuclease H
1649	1981357	1982202	-	Awo_c16810	404.197	315.474	-0.352498	0.2338	423.612	71.1623	3623.86	1723.77	-1.07152	1.36863e-13	-0.714417	hypothetical protein DegV family
1650	1982460	1983596	-	Awo_c16820	109.444	57.6116	-0.906044	0.0207179	50.1193	19.1901	606.225	664.736	0.138261	0.459888	1.05869	1%2C2-diacylglycerol 3-glucosyltransferase UgtP
1651	1983722	1984504	-	Awo_c16830	64.4072	27.5747	-1.17636	0.0202703	50.0667	12.4167	400.322	284.031	-0.495039	0.0172071	0.728764	phosphoserine phosphatase
1652	1984644	1985054	+	Awo_c16840	467.617	547.933	0.228181	0.383109	2111.32	1050.03	9158.89	12596.8	0.459392	0.000310943	0.231143	hypothetical protein
1653	1985123	1986043	+	Awo_c16850	346.681	764.069	1.13197	2.36244e-07	285.083	211.272	2708.39	5688.79	1.06824	2.069e-19	-0.0694072	putative radical SAM protein
1654	1986063	1986866	+	Awo_c16860	239.842	435.504	0.851119	0.0011249	124.72	235.623	1036.12	5478.26	2.34131	2.30289e-08	1.54192	hypothetical protein
1655	1987129	1987866	+	Awo_c16870	303.125	209.666	-0.525115	0.135845	334.486	132.707	2630.73	2937.38	0.156924	0.249723	0.690888	hypothetical protein T
1656	1987859	1988548	+	Awo_c16880	426.489	725.68	0.760989	0.000638103	484.264	204.884	3443.15	4080.53	0.244374	0.106775	-0.521797	hypothetical protein
1657	1988545	1990164	+	Awo_c16890	349.002	267.09	-0.382375	0.159377	148.974	56.415	2440.06	2606.45	0.0943885	0.49119	0.48108	putative carbohydrate kinase protein YjeF
1658	1990321	1991514	+	Awo_c16900	62.4387	33.1999	-0.877775	0.0840184	35.3737	7.72658	428.962	261.542	-0.713471	0.000684716	0.197456	cation diffusion facilitator family transporter
1659	1991639	1993051	+	Awo_c16910	222.262	177.737	-0.318016	0.315383	98.2173	39.2315	1399.03	1593.11	0.186865	0.28006	0.509935	tRNA-i%286%29A37 thiotransferase enzym
1660	1993005	1995650	+	Awo_c16920	264.342	259.496	-0.0250809	0.942239	67.3161	21.7627	1844.73	1719.62	-0.101307	0.51075	-0.0746245	DNA mismatch repair protein MutS1
1661	1995667	1997799	+	Awo_c16930	326.819	274.202	-0.250475	0.38397	52.9106	24.7814	1129.38	1504.53	0.407902	0.00659671	0.667034	ribonuclease R
1662	1997853	1998311	+	Awo_c16940	694.879	110.207	-2.63231	8.83405e-29	542.986	67.2585	2605.25	884.274	-1.55558	2.63773e-28	1.0977	SsrA-binding protein SmpB
1663	1998583	1998912	-	Awo_c16950	8536.46	11.279	-9.34871	3.26715e-157	62.8905	50.8651	234.628	476.47	1.02854	0.00203543	10.5859	hypothetical protein
1664	2000246	2001769	+	Awo_c16980	199.094	208.096	0.0633539	0.865579	81.8686	23.1171	1272.14	1016.13	-0.328571	0.0491098	-0.387973	UV inducible DNA polymerase impB%2FmucB%2FsamB family
1665	2001769	2002188	+	Awo_c16990	60.0126	20.8475	-1.46024	0.00573768	90.494	11.7217	399.281	143.445	-1.46998	6.88564e-08	0.0484855	hypothetical protein
1666	2002842	2004257	+	Awo_c17000	35.79	57.0319	0.648293	0.212452	12.0614	11.2023	170.667	453.26	1.38059	1.69882e-10	0.73694	chromosome segregation SMC protein
1667	2004250	2004918	+	Awo_c17010	23.6614	48.4795	0.980433	0.0867331	25.3473	25.8755	175.477	502.518	1.51712	4.33319e-14	0.483061	hypothetical protein
1668	2004915	2005532	+	Awo_c17020	19.0908	51.2061	1.34953	0.0175243	21.0232	14.3325	147.766	264.065	0.824053	0.000750579	-0.58586	MukB N-terminal domain%2FM protein repeat protein
1669	2005609	2006409	-	Awo_c17030	82.2685	20.9335	-1.90687	7.08046e-05	16.1776	4.76785	129.784	108.858	-0.255009	0.463755	1.72086	AAA ATPase
1670	2006402	2007661	-	Awo_c17040	107.441	35.5474	-1.55504	0.000168652	28.4624	6.19541	355.208	223.066	-0.6787	0.0043924	0.924536	hypothetical protein
1671	2007808	2008344	-	Awo_c17050	42.7867	48.3935	0.169166	0.779624	109.623	79.7129	624.88	1231.53	0.980818	5.26582e-05	0.80115	transposase
1672	2008461	2008766	-	Awo_c17060	13.5704	1.10209	-2.71063	0.0157978	0.0469606	0.0876754	0.116239	1.81235	1.22346	0.39688	7.58483	hypothetical protein
1673	2008944	2009798	+	Awo_c17070	498.211	109.569	-2.16283	4.99514e-18	343.301	116.506	2902.43	2897.09	-0.00601645	0.978051	2.18225	transposase IS204%2FIS1001%2FIS1096%2FIS1165 family
1674	2010667	2011431	+	Awo_c17080	22.2196	29.3425	0.374828	0.602136	20.8647	6.14074	162.026	139.607	-0.215855	0.524371	-0.616013	adenosine monophosphate-protein transferase FicD
1675	2011758	2012702	+	Awo_c17090	21.9382	21.9782	0.00136582	0.999258	28.8311	6.70408	285.845	188.956	-0.588589	0.0151845	-0.599815	RNA methyltransferase
1676	2012992	2013582	+	Awo_c17100	55.126	8.43773	-2.53963	3.49073e-05	19.0601	4.03504	116.067	67.4428	-0.771231	0.0328363	1.92459	type I restriction-modification system methylase subunit HsdA
1677	2013563	2016769	+	Awo_c17110	258.331	420.533	0.695658	0.0207632	54.3924	14.8044	1771.76	1368.9	-0.373058	0.00688999	-1.07516	type I restriction-modification system restriction subunit HsdR2
1678	2017046	2018248	+	Awo_c17120	19.8626	6.29088	-1.45627	0.110093	10.1555	1.86477	127.849	66.7878	-0.902302	0.0134342	0.721937	hypothetical protein
1679	2018374	2019564	+	Awo_c17130	40.9236	26.5013	-0.601294	0.332578	23.3639	5.79036	295.11	203.724	-0.527157	0.0265612	0.092238	type I restriction-modification system specificity subunit HsdS3
1680	2019589	2021190	+	Awo_c17140	109.161	270.788	1.29651	1.6997e-05	64.3293	18.5122	1042.43	843.331	-0.307785	0.0512172	-1.61648	type I restriction-modification system methyltransferase subunit HsdM3
1681	2021306	2024539	+	Awo_c17150	155.812	205.512	0.398068	0.235131	76.648	19.9979	2483.38	1829.04	-0.442889	0.00326146	-0.840636	hypothetical protein
1682	2024650	2025012	+	Awo_c17160	34.8748	23.66	-0.524891	0.434295	65.2834	17.9855	254.887	192.048	-0.392839	0.142984	0.151346	hypothetical protein
1683	2025130	2025531	+	Awo_c17170	27.5984	18.8153	-0.520566	0.492744	79.2201	19.6647	327.889	234.296	-0.489108	0.0339099	0.0678002	hypothetical protein
1684	2025996	2026985	+	Awo_c17180	209.643	205.375	-0.0294415	0.939877	239.351	55.5863	2410.19	1561.88	-0.625556	2.74968e-06	-0.596195	hypothetical protein
1685	2027181	2028005	-	Awo_c17190	38.9897	23.5454	-0.689297	0.290873	12.1866	3.31142	104.015	76.9818	-0.434744	0.31267	0.293446	ABC transport system permease protein
1686	2028002	2028943	-	Awo_c17200	25.1378	14.6713	-0.724618	0.345643	16.5124	3.67261	158.27	99.2325	-0.662496	0.0323942	0.103366	putative ABC transport system ATP-binding protein
1687	2029054	2030118	-	Awo_c17210	22.7463	25.3992	0.153172	0.849006	13.7953	4.79678	160.828	155.623	-0.0457311	0.888198	-0.206608	two component sensor kinase
1688	2030115	2030792	-	Awo_c17220	29.3562	24.7048	-0.233628	0.753057	43.8109	13.9633	296.228	268.375	-0.152501	0.547098	0.106417	transcriptional regulator
1689	2031054	2031743	+	Awo_c17230	18.8093	9.71184	-0.863765	0.337157	56.8059	13.906	399.118	282.544	-0.498039	0.0207998	0.455289	transcriptional regulator
1690	2031730	2032719	+	Awo_c17240	24.9962	16.9901	-0.517181	0.500833	12.242	2.97506	133.973	92.577	-0.507361	0.142824	0.0237909	putative sensory transduction histidine kinase
1691	2032985	2033668	+	Awo_c17250	15.5389	24.7335	0.631939	0.419206	10.012	2.27936	68.6319	44.0904	-0.63086	0.167622	-1.309	putative ABC transport system ATP-binding protein
1692	2033665	2036235	+	Awo_c17260	77.3456	87.8842	0.180526	0.698146	19.8255	5.61434	525.07	409.83	-0.360471	0.0930697	-0.541772	putative ABC transport system permease protein
1693	2036426	2037049	+	Awo_c17270	379.659	367.011	-0.0479325	0.881182	528.816	205.793	3366.92	3730.22	0.147571	0.325608	0.196709	50S ribosomal protein L25
1694	2037315	2039438	-	Awo_c17280	14555.1	1552.57	-3.21291	2.04739e-78	6731.3	11.6428	146219	694.973	-7.52744	9.1627e-79	-4.48816	ferrous iron transport protein FeoB1
1695	2039780	2039992	-	Awo_c17290	2583.34	216.498	-3.55231	1.37288e-69	3732.48	26.7748	8318.9	163.112	-5.66014	1.9246e-260	-2.09566	ferrous iron transport protein FeoA
1696	2040400	2041524	-	Awo_c17300	76.4994	30.5593	-1.27639	0.00778535	14.9222	4.23144	167.762	134.946	-0.325438	0.316494	1.00981	transcriptional regulator
1697	2041778	2043130	+	Awo_c17310	22.3249	431.796	3.73287	1.1555e-05	33.0886	123.885	455.547	4761.46	3.37703	4.96177e-144	-0.887889	4-aminobutyrate aminotransferase GabT2
1698	2043185	2044303	+	Awo_c17320	31.2539	506.226	3.6517	6.74671e-07	37.8086	130.934	430.004	4239	3.28125	1.55924e-133	-0.716373	NAD-dependent 4-hydroxybutyrate dehydrogenase
1699	2044630	2045187	+	Awo_c17330	33.7162	246.532	2.77512	2.22076e-10	65.5575	70.1998	437.683	1249.94	1.51322	1.70626e-24	-1.35636	transcriptional regulator
1700	2045465	2046688	+	Awo_c17340	13.5359	253.097	3.41689	0.000809884	7.47192	44.7361	93.7061	1560.89	4.04683	2.55058e-132	-0.166744	acetylornithine aminotransferase ArgD2
1701	2046910	2048394	+	Awo_c17350	13.6757	141.55	2.72608	0.00921545	1.23093	34.5931	19.0283	1462.91	6.30477	9.8412e-173	2.89293	putative permease
1702	2048529	2049674	+	Awo_c17360	32.8718	382.938	2.94764	0.00274682	2.6495	30.5906	31.2741	1031.7	5.00612	1.06984e-100	1.50173	1%2C3-propanediol dehydrogenase DhaT
1703	2049693	2049932	+	Awo_c17370	20.4963	67.8045	1.61823	0.0126063	13.2216	61.9596	35.3047	472.663	3.73296	1.85214e-52	2.01686	hypothetical protein
1704	2050151	2050528	-	Awo_c17380	66.6571	21.9209	-1.53723	0.00285193	98.0927	42.6697	384.049	463.687	0.277004	0.165806	1.87631	transcriptional regulator
1705	2050751	2051518	+	Awo_c17390	21.8328	6.69858	-1.51596	0.0774259	21.3746	2.6505	179.543	65.006	-1.44576	7.43113e-06	0.238883	hypothetical protein
1706	2051807	2054122	+	Awo_c17400	1056.45	2454.64	1.20651	3.06861e-08	82.6411	176.026	1949.92	11616.2	2.57086	3.39228e-126	1.35836	response regulator-like protein
1707	2054146	2054790	-	Awo_c17410	388.21	41.2586	-3.18566	1.40618e-25	89.5243	13.8476	609.244	263.41	-1.1982	6.02265e-10	2.02436	hypothetical protein
1708	2055134	2055598	+	Awo_c17420	461.72	575.916	0.315847	0.198348	371.086	351.081	1774.83	4708.45	1.40343	2.67973e-32	1.08873	putative iron-sulfur flavoprotein
1709	2055787	2056623	-	Awo_c17430	292.471	536.976	0.869786	0.000160906	212.535	118.301	1790.24	2834.95	0.659281	5.56143e-07	-0.213394	hypothetical protein
1710	2056620	2057297	-	Awo_c17440	315.462	310.288	-0.0235601	0.942733	220.901	137.417	1515.88	2658.53	0.808273	3.60525e-10	0.834334	hypothetical protein
1711	2057528	2057968	+	Awo_c17450	114.89	32.2411	-1.78021	2.46264e-05	280.631	80.1367	1252.9	1016.24	-0.300714	0.0388492	1.53125	hypothetical protein
1712	2058307	2061453	+	Awo_c17460	531.789	376.614	-0.493974	0.0463873	152.99	34.0407	4890.8	3045.97	-0.682222	5.60199e-09	-0.185403	putative methyl-accepting chemotaxis transducer protein
1713	2062010	2064343	+	Awo_c17470	441.681	824.368	0.893038	3.49406e-05	109.996	121.911	2615.93	8132.01	1.63318	1.02678e-50	0.736002	putative methyl-accepting chemotaxis transducer protein
1714	2064623	2066941	+	Awo_c17480	965.419	1294.75	0.42048	0.0482571	212.561	131.459	5064.63	8679.72	0.776439	1.64282e-12	0.353744	putative methyl-accepting chemotaxis transducer protein
1715	2067134	2068468	+	Awo_c17490	174.694	51.9005	-1.71685	6.41924e-07	74.2165	15.604	1038.05	597.146	-0.791791	4.08792e-07	0.953281	hypothetical protein
1716	2068689	2070326	+	Awo_c17500	177.512	1053.6	2.54275	6.60591e-29	20.4022	96.848	351.886	4584.13	3.70969	1.27087e-166	1.13412	RNA-metabolising metallo-beta-lactamase
1717	2070444	2071244	+	Awo_c17510	124.214	958.665	2.90847	9.66994e-31	21.8426	189.975	190.13	4416.28	4.56072	6.74559e-161	1.58958	RsbT co-antagonist protein rsbRA
1718	2071261	2071638	+	Awo_c17520	60.3304	509.465	3.03559	4.85872e-30	18.3075	142.288	78.8246	1713.37	4.42519	8.0348e-158	1.36402	anti-sigma-factor antagonist RsbS
1719	2071657	2072130	+	Awo_c17530	43.7019	423.709	3.20984	1.24772e-25	8.95308	81.3384	45.7284	1258.5	4.70492	4.45274e-72	1.50517	positive regulator of sigma-B activit
1720	2072117	2072704	+	Awo_c17540	69.3664	311.569	2.13004	3.42618e-13	11.5917	76.0867	74.4845	1361.19	4.17241	7.07618e-80	2.02454	protein phosphatase 2C-like protein
1721	2072726	2075812	+	Awo_c17550	173.081	1192.41	2.75799	1.16481e-35	14.8872	58.9654	477.915	5240.76	3.45426	1.81351e-108	0.670592	multi-sensor hybrid histidine kinase
1722	2075815	2076930	+	Awo_c17560	41.4157	265.529	2.62938	7.2105e-17	27.1792	65.8654	323.054	2166.4	2.75164	1.5863e-62	0.0648343	two-component response regulator
1723	2076948	2077139	+	Awo_c17570	10.3362	111.567	3.29721	5.16399e-12	42.6937	89.5999	83.3586	497.675	2.55972	7.12326e-32	-0.854323	hypothetical protein
1724	2077322	2078005	+	Awo_c17580	4.78133	2.81258	-0.556732	0.694308	1.75093	0.877343	13.6029	18.7479	0.433311	0.618891	1.22834	hypothetical protein
1725	2078483	2078902	+	Awo_c17590	56.9183	17.6559	-1.61005	0.00445958	190.631	58.0551	865.984	719.878	-0.264437	0.107418	1.42216	hypothetical protein
1726	2079118	2079816	+	Awo_c17600	114.361	58.5417	-0.936381	0.0263416	86.5587	22.6257	642.335	481.339	-0.4188	0.0190198	0.54979	transcriptional regulator TrmB2
1727	2079819	2081072	+	Awo_c17610	376.908	298.649	-0.329438	0.282643	278.546	65.0952	3552.78	2335.46	-0.605521	1.93405e-05	-0.269482	diaminopimelate decarboxylase LysA
1728	2081295	2082530	+	Awo_c17620	572.274	798.769	0.478987	0.044254	298.289	96.3909	3766.64	3429.49	-0.13511	0.279822	-0.616355	aspartate aminotransferase AspB
1729	2082626	2083858	+	Awo_c17630	63.4574	34.5026	-0.847938	0.0898237	28.6299	6.65702	363.083	231.387	-0.64772	0.00586183	0.229089	NADP-dependent malic enzyme MaeB2
1730	2083980	2085875	+	Awo_c17640	1108.69	254.285	-2.1073	2.78903e-21	398.322	113.64	7689.45	6124.57	-0.327234	0.00416621	1.79607	chaperone protein HtpG
1731	2086263	2087795	+	Awo_c17650	65.6383	16.4104	-1.9156	0.000277241	162.533	9.2854	2577.87	409.708	-2.64914	8.77248e-73	-0.653586	putative ABC transport system containing duplicated ATPase domain
1732	2087976	2088944	-	Awo_c17660	84.8344	2134.7	4.60316	6.16021e-78	75.8454	322.443	800.921	9721.66	3.5882	9.4597e-105	-1.05177	anaerobic sulfite reductase%2C subunit C
1733	2088957	2089754	-	Awo_c17670	75.0939	2009.71	4.70505	3.21115e-89	54.7356	422.905	478.69	10162.6	4.41034	1.54414e-229	-0.334117	anaerobic sulfite reductase%2C subunit B
1734	2089756	2090757	-	Awo_c17680	94.991	2927.33	4.89973	1.13371e-81	114.752	662.385	1203.73	19029.4	3.97312	6.1288e-160	-0.963012	anaerobic sulfite reductase%2C subunit A
1735	2090987	2092549	-	Awo_c17690	617.775	19619.9	4.95143	1.12197e-120	390.993	2717.34	6346.72	120505	4.23703	4.26799e-226	-0.742152	hydroxylamine reductase Hcp
1736	2092952	2094994	+	Awo_c17700	155.922	156.396	0.00330315	0.993376	78.8587	28.9154	1657.14	1692.06	0.0304434	0.843944	0.0257152	hypothetical protein
1737	2094975	2095436	+	Awo_c17710	49.9579	52.5662	0.0718836	0.903407	99.6777	40.1393	473.755	561.133	0.239934	0.265527	0.170776	hypothetical protein
1738	2095521	2096075	+	Awo_c17720	216.318	150.777	-0.511021	0.121657	139.752	42.1691	821.194	691.769	-0.239418	0.204206	0.273306	glycerol-3-phosphate responsive antiterminator GlpP2
1739	2096171	2097769	+	Awo_c17730	12.7623	43.4341	1.65969	0.00668796	7.20424	10.8772	118.896	494.533	2.04154	8.33425e-21	0.289429	L-xylulose kinase LyxK
1740	2097868	2098626	+	Awo_c17740	5.94169	19.137	1.49136	0.0875183	8.42867	10.1637	67.5094	220.574	1.69444	1.05761e-07	0.0206832	3-oxoacyl-%5Bacyl-carrier-protein%5D reductase FabG4
1741	2098726	2100177	+	Awo_c17750	16.6992	128.885	2.86704	4.73622e-11	7.03486	6.8466	109.638	282.574	1.38967	3.05606e-06	-1.58235	putative dehydrogenase
1742	2100179	2101459	+	Awo_c17760	10.8283	33.1712	1.50494	0.0286165	8.79938	7.98708	109.785	289.885	1.34959	1.17799e-06	-0.214319	putative oxidoreductase
1743	2101460	2101867	+	Awo_c17770	3.79709	10.7279	1.2328	0.258959	8.64384	6.86119	36.2731	81.4948	1.13773	0.00718909	-0.330598	transcriptional regulator
1744	2101857	2102720	+	Awo_c17780	5.83637	25.9502	1.92481	0.0151441	8.10023	6.50284	74.1743	164.477	1.13519	0.000196726	-1.00371	fructose-1%2C6-bisphosphate aldolase Fba4
1745	2103328	2103837	+	Awo_c17790	347.987	75.2675	-2.18202	1.25635e-14	44.2432	12.2759	222.944	177.905	-0.333454	0.23522	1.88336	hypothetical protein
1746	2103996	2104439	+	Awo_c17800	30.4458	11.2503	-1.32902	0.0626949	12.4205	3.68333	55.9211	46.1109	-0.277671	0.583605	1.15799	transcriptional regulator
1747	2104432	2105637	+	Awo_c17810	117.882	27.9761	-2.01493	8.61181e-06	16.1233	3.71593	204.114	327.878	0.679627	0.00810968	2.75887	putative glycosyl transferase
1748	2105682	2106377	-	Awo_c17820	280.84	1226.4	2.10767	9.23243e-23	121.162	311.54	870.452	6205.21	2.83435	5.08745e-110	0.707033	DNA polymerase III PolC1
1749	2106764	2109979	+	Awo_c17830	157.539	151.879	-0.0510612	0.902751	15.5229	10.2119	503.869	939.914	0.892116	1.78243e-08	0.952261	type I restriction-modification system restriction subunit HsdR3
1750	2109960	2111246	+	Awo_c17840	43.524	70.4004	0.67598	0.157056	10.2414	9.41841	136.568	349.723	1.35541	5.57671e-09	0.662816	type I restriction-modification system methyltransferase subunit HsdM4
1751	2111446	2114934	+	Awo_c17850	467.418	1459.95	1.631	5.87921e-16	24.9521	68.6308	907.854	6852.21	2.91264	1.10333e-76	1.2729	putative signal transduction protein
1752	2114995	2115360	+	Awo_c17860	94.5024	628.144	2.70429	2.40291e-28	272.181	315.344	991.92	3342.66	1.74155	6.52926e-23	-0.979971	hypothetical protein
1753	2115400	2116047	-	Awo_c17870	95.6283	43.7558	-1.09458	0.0148027	151.63	23.2016	1023.37	433.177	-1.23197	1.1299e-13	-0.112339	hypothetical protein
1754	2116560	2117345	+	Awo_c17880	360.399	825.856	1.18585	8.43385e-08	105.833	261.466	881.817	5905.64	2.74298	1.56018e-68	1.54725	hypothetical protein
1755	2117450	2119090	+	Awo_c17890	620.956	4500.74	2.83655	9.65513e-45	91.43	200.359	1508.86	9328.44	2.62007	4.91834e-114	-0.229418	hypothetical protein
1756	2119225	2120487	+	Awo_c17900	498.038	1826.81	1.86264	4.60149e-22	125.589	197.932	1653.69	7245.25	2.12631	4.93101e-57	0.256349	hypothetical protein
1757	2120540	2121598	-	Awo_c17910	116.649	254.721	1.11491	0.000157869	46.3234	59.2185	502.364	1769.75	1.81138	9.16448e-26	0.689997	hypothetical protein
1758	2122150	2124168	+	Awo_c17920	166.682	1.68181	-5.92973	5.90361e-17	14.0028	0.795279	284.137	47.8927	-2.53067	6.95397e-16	4.06223	putative sensory transduction protein
1759	2124343	2124654	+	Awo_c17930	18.6677	0	-4.32917	0.000253191	0.893853	0.550364	6.08438	6.03101	0.0196582	0.986519	NA	hypothetical protein
1760	2124843	2125214	+	Awo_c17940	47.8495	25.9216	-0.848406	0.13895	164.49	76.7266	639.865	824.665	0.372047	0.0346546	1.25039	hypothetical protein
1761	2125409	2125789	+	Awo_c17950	42.9629	50.741	0.227239	0.69746	112.046	43.0237	485.003	515.504	0.0919935	0.651911	-0.152071	hypothetical protein
1762	2125950	2126729	+	Awo_c17960	58.5708	62.2207	0.0869848	0.88002	110.78	31.2468	894.431	705.618	-0.339186	0.0344181	-0.429295	hypothetical protein
1763	2126834	2127382	+	Awo_c17970	79.5938	103.658	0.377836	0.377307	128.725	28.1542	758.489	465.23	-0.695019	0.000129279	-1.08628	hypothetical protein
1764	2127655	2128338	-	Awo_c17980	82.8297	0	-6.32939	3.32192e-10	10.4952	8.26294	72.9727	162.482	1.1413	0.00135336	NA	hypothetical protein
1765	2128669	2129973	+	Awo_c17990	180.708	127.84	-0.491921	0.145404	87.0146	23.1589	1138.87	862.876	-0.403329	0.0123326	0.0989397	hypothetical protein
1766	2130369	2131154	+	Awo_c18000	142.105	327.635	1.19162	6.19922e-06	351.364	157.402	2808.87	3530.06	0.327016	0.0185712	-0.875432	hypothetical protein
1767	2131180	2131863	+	Awo_c18010	209.289	463.706	1.1383	1.92904e-06	250.181	140.372	1745.69	2758.64	0.658037	2.37493e-07	-0.487551	putative phage shock protein A
1768	2132025	2134736	+	Awo_c18020	255.486	482.741	0.909852	0.000270423	44.4765	16.3848	1224.21	1266.34	0.045516	0.787216	-0.86919	putative ATP-dependent helicase
1769	2134746	2136896	+	Awo_c18030	194.311	225.035	0.210932	0.545236	39.3172	18.5151	863.498	1136.06	0.390629	0.00971456	0.183999	ATP-dependent DNA helicase PcrA3
1770	2137044	2137850	-	Awo_c18040	107.898	56.6529	-0.91168	0.0239094	44.6559	11.7946	369.867	270.304	-0.442023	0.0438244	0.477031	hypothetical protein containing a ferredoxin domain
1771	2138133	2138522	+	Awo_c18050	50.9421	45.1732	-0.166136	0.774724	219.76	47.3504	913.527	573.291	-0.674213	4.18173e-05	-0.498788	hypothetical protein
1772	2138626	2139174	+	Awo_c18060	67.467	95.3059	0.485764	0.251893	177.695	45.6686	993.523	709.426	-0.485315	0.0018394	-0.984286	hypothetical protein
1773	2139343	2139777	-	Awo_c18070	32.3797	0	-5.09468	4.27563e-06	2.06707	0.234233	8.44768	2.8226	-1.28106	0.287239	NA	pyridoxine%2Fpyridoxamine 5%27-phosphate oxidase PdxH
1774	2139892	2140362	-	Awo_c18080	20.5308	0	-4.45589	0.000141134	1.3602	0.136594	6.23913	2.61445	-0.941493	0.461659	NA	transcriptional regulator
1775	2140846	2141403	+	Awo_c18090	35.2271	57.0319	0.673197	0.193998	33.7146	13.5717	191.517	216.68	0.160632	0.589725	-0.51699	hypothetical protein
1776	2141460	2143442	+	Awo_c18100	154.088	338.255	1.12525	9.88961e-05	68.5281	37.5353	1378.61	2111.97	0.612176	9.64033e-06	-0.518978	putative serine protease
1777	2143542	2144318	-	Awo_c18110	317.888	263.853	-0.265311	0.36472	147.1	63.0951	1157.02	1392.03	0.264118	0.0838084	0.535554	hypothetical protein
1778	2144636	2147419	+	Awo_c18120	154.619	748.407	2.25853	3.30527e-23	14.7884	68.5208	409.695	5417.93	3.69855	2.44608e-159	1.45001	putative sensor histidine kinase
1779	2147432	2148466	+	Awo_c18130	73.5485	862.69	3.51612	7.55139e-47	26.5729	120.748	279.643	3580.76	3.65999	1.15625e-160	0.126531	putative response regulator
1780	2148611	2149516	-	Awo_c18140	124.843	225.458	0.841369	0.00433123	87.3619	33.104	815.532	857.653	0.0734082	0.689276	-0.780096	cysteine synthase CysK2
1781	2149797	2150534	+	Awo_c18150	26.1566	106.349	1.97062	2.80421e-06	17.2202	51.0737	133.623	1107.63	3.05547	2.1594e-68	1.02768	hypothetical protein
1782	2150546	2151046	+	Awo_c18160	26.3672	175.125	2.67996	3.68172e-13	15.0227	51.9892	79.8308	784.412	3.24022	3.78605e-59	0.565026	hypothetical protein
1783	2151157	2151792	+	Awo_c18170	142.877	426.374	1.56224	2.54307e-09	151.416	72.7906	1022.7	1363.11	0.412873	0.0031896	-1.16283	putative oxidoreductase
1784	2151936	2152877	+	Awo_c18180	638.898	2011.53	1.64526	1.64457e-16	894.267	653.477	8594.99	17615.4	1.03274	2.94683e-18	-0.619367	hydrolase alpha%2Fbeta fold family
1785	2153213	2155366	+	Awo_c18190	154.197	253.82	0.712309	0.0138135	58.4832	22.3983	1294.37	1384.99	0.0959118	0.558722	-0.621402	ATP-dependent DNA helicase PcrA4
1786	2155566	2158289	-	Awo_c18200	309.104	518.517	0.738286	0.00315179	51.2696	17.7448	1409.19	1374.99	-0.0373082	0.818882	-0.781733	methyl-accepting chemotaxis transducer protein
1787	2158855	2161935	+	Awo_c18210	317.641	148.831	-1.08013	7.69143e-05	36.5512	20.785	1139.54	1833.43	0.684396	0.000152729	1.77981	signal transduction protein containing an EAL domain
1788	2162059	2162919	+	Awo_c18220	262.762	140.387	-0.893779	0.0017759	140.281	66.6727	1263.95	1672.99	0.404978	0.00275466	1.30884	iron-sulfur cluster-binding protein
1789	2163015	2163560	+	Awo_c18230	239.876	267.934	0.157846	0.613592	252.617	137.337	1397.67	2145.65	0.61413	3.0571e-06	0.458803	hypothetical protein
1790	2163838	2164467	+	Awo_c18240	7.03126	28.4698	1.84291	0.01614	3.60172	16.6701	26.2751	313.77	3.56399	7.83814e-36	1.56036	cobalamin synthesis protein CobW1
1791	2164448	2164924	+	Awo_c18250	5.06279	51.1711	3.06864	4.28967e-06	5.84395	37.0544	30.2672	512.56	4.11809	4.51211e-57	0.74457	hypothetical protein
1792	2165224	2165841	+	Awo_c18260	7.41805	194.8	4.54064	4.7317e-22	7.05024	95.8276	49.8375	1814.65	5.19777	8.62532e-186	0.471502	corrinoid protein MttC17
1793	2165844	2166968	+	Awo_c18270	11.6364	303.44	4.60582	7.07673e-31	9.09725	116.388	106.805	3797.07	5.15545	2.64734e-235	0.447143	methyltransferase 1 MttB16
1794	2166977	2167780	+	Awo_c18280	12.8676	413.818	4.88281	8.98692e-41	9.69455	104.572	80.2587	2410.32	4.89656	3.53544e-192	-0.0987542	methyltransferase 2 MttA5
1795	2167866	2168396	+	Awo_c18290	7.91016	80.0199	3.18035	7.6331e-09	10.3006	61.1989	55.5724	938.726	4.05325	9.01271e-97	0.739684	hypothetical protein
1796	2168531	2169184	+	Awo_c18300	61.9829	72.8563	0.22134	0.681705	37.7515	33.8431	254.414	651.633	1.34372	3.43725e-13	1.1237	corrinoid protein MttC18
1797	2169181	2169906	+	Awo_c18310	70.2435	97.3827	0.457638	0.331973	48.434	32.3044	356.375	676.915	0.91946	5.46106e-07	0.454277	transcriptional regulator
1798	2170187	2170897	+	Awo_c18320	113.136	847.159	2.87726	2.60938e-35	923.85	100.868	6474.21	2035.86	-1.62809	0.000100194	-4.57365	hypothetical protein
1799	2170884	2171384	-	Awo_c18330	66.8332	37.2292	-0.816527	0.0928504	50.1455	10.9351	267.749	158.654	-0.748309	0.00311309	0.089134	hypothetical protein
1800	2171576	2172838	-	Awo_c18340	160.104	120.476	-0.402571	0.262635	79.827	23.1243	1036.58	837.95	-0.304439	0.0470155	0.103375	Mn2%2B and Fe2%2B transport protein MntH
1801	2173341	2175707	+	Awo_c18350	714.782	2042.14	1.50527	1.45184e-15	524.849	130.6	12327.9	8741.12	-0.495315	0.00113519	-2.01054	putative amino acid ABC transport system periplasmic-binding protein
1802	2176024	2178147	+	Awo_c18360	241.423	151.987	-0.660022	0.0231525	56.6252	12.2266	1213.36	745.404	-0.704673	5.10878e-06	-0.0352998	putative transport protein
1803	2178728	2179489	-	Awo_c18380	36.2458	4.46572	-2.71059	0.000416119	12.3631	0.913893	99.9851	21.3319	-2.14402	5.09152e-06	0.792151	transcriptional regulator
1804	2179997	2181178	+	Awo_c18390	23.2747	21.5705	-0.110482	0.89803	4.10336	4.15391	49.8375	141.719	1.49897	8.37451e-06	1.61743	putative oxidoreductase
1805	2181277	2182122	+	Awo_c18400	10.0893	33.9516	1.64314	0.0212229	4.34434	5.84997	39.8787	140.917	1.84046	6.1185e-07	0.0704971	3-oxoacyl-%5Bacyl-carrier-protein%5D reductase FabG5
1806	2182283	2182813	+	Awo_c18410	289.63	88.6646	-1.68536	2.42354e-08	977.035	406.48	5509.39	6385.54	0.210443	0.20971	1.9207	hypothetical protein
1807	2182822	2183418	+	Awo_c18420	504.294	268.848	-0.89773	0.000630976	705.643	436.503	4227.33	7483.17	0.820381	4.63634e-10	1.73138	hypothetical protein
1808	2183597	2184142	-	Awo_c18430	189.847	436.539	1.19061	9.50864e-07	66.2984	25.2859	378.934	402.306	0.0927835	0.681152	-1.11492	phosphopantothenoylcysteine synthase%2Fdecarboxylase CoaBC2
1809	2184659	2185648	+	Awo_c18440	223.142	194.412	-0.196477	0.55669	131.947	26.7324	1326.99	763.228	-0.79654	4.29877e-08	-0.599124	bifunctional glutamate-cysteine ligase%2Fglutathione synthetase GshAB
1810	2185797	2187965	-	Awo_c18450	517.16	4168.57	2.98177	4.26756e-35	10.2347	190.897	229.772	11815.5	5.69072	0	2.67347	hypothetical protein
1811	2188603	2191470	+	Awo_c18460	148.68	1227.9	3.02024	4.74076e-46	13.7305	82.896	406.606	6736.13	4.04823	1.04126e-168	1.00431	putative methyl-accepting chemotaxis sensory transducer
1812	2191634	2192869	+	Awo_c18470	299.536	738.338	1.29252	2.04769e-09	238.652	146.483	3000.8	5127.99	0.770474	3.95015e-08	-0.528503	hypothetical protein
1813	2193116	2195983	+	Awo_c18480	994.909	1272.75	0.352946	0.132066	332.813	101.205	9671.6	8225.44	-0.233631	0.0622503	-0.58897	putative methyl-accepting chemotaxis sensory transducer
1814	2196227	2197333	+	Awo_c18490	189.782	566.296	1.55772	5.6114e-10	24.0419	65.8313	272.435	2100.93	2.93001	2.79223e-91	1.36983	hypothetical protein
1815	2197362	2197970	-	Awo_c18500	100.237	121.492	0.26586	0.563636	21.7329	36.1371	135.48	642.039	2.20395	3.4212e-27	1.96714	hypothetical protein
1816	2198212	2198664	-	Awo_c18510	69.3646	32.2411	-1.06976	0.0260195	20.301	38.7261	92.6563	520.611	2.42138	8.86788e-23	3.59554	hypothetical protein
1817	2198952	2199395	+	Awo_c18520	1495	6553.67	2.11865	1.54348e-26	14294.7	4423.16	64399.8	56048.5	-0.199855	0.144296	-2.33253	18 kDa heat shock protein Hsp
1818	2199581	2202022	+	Awo_c18530	439.328	1705.97	1.94078	9.19192e-19	50.9387	113.653	1319.85	8131.95	2.62252	2.79223e-91	0.66601	diguanylate cyclase and metal dependent phosphohydrolase
1819	2202236	2202913	+	Awo_c18540	59.9091	93.8821	0.626778	0.144962	38.1096	25.6346	258.404	493.37	0.912413	8.46159e-06	0.284968	DNA repair protein RadC1
1820	2202989	2203753	+	Awo_c18550	67.8537	196.852	1.50734	9.15281e-06	36.2525	17.4144	306.891	420.785	0.460296	0.0264368	-1.08125	putative helicase
1821	2203863	2205677	+	Awo_c18560	99.4944	66.4794	-0.570248	0.187686	41.2696	14.6929	831.185	797.698	-0.0606505	0.748156	0.522381	hypothetical protein
1822	2205680	2206723	+	Awo_c18570	183.345	293.54	0.67116	0.0142198	180.834	66.8542	1953.64	2005.69	0.0373585	0.803926	-0.641065	putative DNA methylase
1823	2206803	2207693	+	Awo_c18580	99.7396	147.034	0.552835	0.123222	73.4345	41.8874	697.182	1089.09	0.64351	0.00941319	0.0836055	hypothetical protein
1824	2207811	2209013	+	Awo_c18590	205.597	351.088	0.765292	0.00303765	130.168	71.256	1583.88	2453.12	0.626255	2.2768e-06	-0.140854	putative DNA methylase
1825	2209699	2210901	+	Awo_c18600	213.015	234.769	0.139744	0.671112	192.018	118.501	2343.87	4104.73	0.804164	1.00019e-10	0.66811	type II restriction enzyme
1826	2211035	2212120	+	Awo_c18610	231.51	604.697	1.37162	2.11351e-08	117.522	70.0003	1297.43	2167.19	0.73861	5.59472e-09	-0.644966	hypothetical protein
1827	2212143	2212886	+	Awo_c18620	85.2558	162.05	0.911835	0.00604215	200.606	97.6977	1505.14	2072.88	0.460308	0.00136091	-0.464831	hypothetical protein
1828	2213110	2213913	+	Awo_c18630	181.305	580.235	1.65962	2.81438e-10	249.173	120.573	2118.91	2840.94	0.419797	0.00110956	-1.25517	hypothetical protein containing a ferredoxin domain
1829	2214103	2217204	+	Awo_c18640	557.59	751.203	0.427055	0.0710676	168.668	42.9454	5266.76	3774.22	-0.480898	0.000247596	-0.910737	chemotaxis protein histidine kinase CheA2
1830	2217206	2217619	+	Awo_c18650	126.706	128.391	0.019298	0.964421	81.8309	29.1185	357.117	349.301	-0.0204262	0.939823	-0.0509872	chemotaxis protein CheW2
1831	2217637	2220015	+	Awo_c18660	605.015	868.064	0.517245	0.0312262	164.916	50.6237	3982.73	3410.33	-0.224112	0.125653	-0.744678	putative methyl-accepting chemotaxis protein
1832	2220029	2220637	+	Awo_c18670	157.257	260.432	0.719792	0.0125815	129.947	37.0886	828.743	679.215	-0.289104	0.117423	-1.01484	chemotaxis-specific methylesterase CheB2
1833	2220642	2221496	+	Awo_c18680	212.105	305.548	0.519248	0.0698807	163.251	57.6207	1489.8	1511.85	0.0208978	0.903851	-0.505429	chemotaxis protein methyltransferase CheR1
1834	2221493	2221867	+	Awo_c18690	99.7051	143.492	0.517229	0.142649	218.298	105.608	879.988	1162.39	0.407197	0.0135942	-0.123703	chemotaxis protein response regulator CheY2
1835	2221867	2222349	+	Awo_c18700	173.922	268.692	0.620642	0.0272655	220.615	76.6633	1143.34	1091.36	-0.0690283	0.710528	-0.694646	hypothetical protein
1836	2222365	2224041	+	Awo_c18710	327.311	573.007	0.801097	0.00135441	110.219	42.2752	2153.64	2206.78	0.0370922	0.832915	-0.772725	putative signal transduction protein containing a GGDEF domain
1837	2224281	2230994	-	Awo_c18720	322.179	2086.39	2.67481	2.25356e-36	21.0502	41.0396	1442.33	7782.2	2.42526	1.7439e-64	-0.2633	bacitracin synthase 1
1838	2231170	2231829	-	Awo_c18730	32.0274	22.7586	-0.464634	0.510336	11.2371	4.90347	85.6827	101.314	0.216792	0.59596	0.734652	putative phosphopantetheinyl transferase
1839	2232212	2232883	+	Awo_c18740	53.2628	46.304	-0.195482	0.729649	63.979	25.2099	443.341	490.725	0.147793	0.45461	0.348493	hypothetical protein
1840	2233161	2234408	+	Awo_c18750	92.5667	72.6619	-0.337666	0.453505	85.9847	23.9606	1166.9	936.949	-0.320044	0.0431873	0.0326607	hypothetical protein
1841	2234645	2234920	+	Awo_c18760	406.696	376.774	-0.109588	0.705058	1358.13	556.245	3783.63	4451.85	0.232513	0.15421	0.344886	hypothetical protein
1842	2235023	2236228	-	Awo_c18770	535.049	490.111	-0.124267	0.681705	159.873	46.0175	1963.8	1574.81	-0.318424	0.0249127	-0.19191	aspartate kinase LysC
1843	2236419	2237174	-	Awo_c18780	305.162	343.15	0.168098	0.563665	231.264	60.4706	1864.88	1367.13	-0.449146	0.00116245	-0.617205	dihydrodipicolinate reductase DapB1
1844	2237185	2238063	-	Awo_c18790	430.494	313.034	-0.453946	0.0952114	202.736	39.6483	1892.7	1058.67	-0.839181	4.94288e-09	-0.378517	dihydrodipicolinate synthase DapA
1845	2238208	2239206	-	Awo_c18800	334.482	245.87	-0.439546	0.102454	120.901	32.3347	1229.03	916.389	-0.423345	0.00438251	0.0205507	aspartate-semialdehyde dehydrogenase Asd
1846	2239761	2239976	-	Awo_c18810	687.868	110.207	-2.61403	8.70413e-26	2945.49	580.235	6783.92	3801.88	-0.832853	1.14498e-12	1.80652	hypothetical protein
1847	2240146	2240421	+	Awo_c18820	238.719	257.407	0.105444	0.752098	812.968	339.327	2851.11	2789.29	-0.029703	0.843944	-0.140361	phosphocarrier protein PtsH1
1848	2240557	2241330	+	Awo_c18830	153.109	263.388	0.77289	0.00669287	223.266	56.4749	1856.53	1359.77	-0.449236	0.0035702	-1.23188	cobalamin 5%27-phosphate synthase CobS
1849	2241363	2243318	+	Awo_c18840	928.962	1442.55	0.629997	0.00536836	143.457	52.2937	2894.15	2927.01	0.0166298	0.9075	-0.618641	hypothetical protein
1850	2243299	2243673	+	Awo_c18850	258.337	211.052	-0.289687	0.349971	213.223	99.2412	847.194	1088.4	0.364254	0.017941	0.653108	transcriptional regulator
1851	2244116	2245480	+	Awo_c18860	130.855	239.12	0.857613	0.00364552	45.7221	32.1101	651.913	1283.31	0.976768	1.1203e-11	0.107353	tRNA %28uracil-5-%29-methyltransferase
1852	2245982	2246899	+	Awo_c18870	33.0825	30.4733	-0.111208	0.881182	49.9737	12.2163	466.119	337.924	-0.468728	0.0260469	-0.345476	putative cell filamentation protein
1853	2246886	2247284	+	Awo_c18880	12.5154	11.8874	-0.0582259	0.955948	24.0561	6.77425	104.441	83.8706	-0.298619	0.454479	-0.242176	pentapeptide repeat protein
1854	2247840	2248133	+	Awo_c18890	2.24993	1.10209	-0.528022	0.746075	10.5893	1.11366	34.2585	9.44756	-1.67671	0.0220332	-0.828817	hypothetical protein
1855	2248431	2248919	+	Awo_c18900	64.5868	133.108	1.00721	0.0152231	46.5061	27.352	244.04	383.919	0.668726	0.0137007	-0.389608	hypothetical protein
1856	2249491	2250357	+	Awo_c18910	125.862	151.293	0.262386	0.471537	38.9191	25.4824	344.168	631.611	0.867841	8.3366e-07	0.610418	putative hydrolase
1857	2250522	2251817	+	Awo_c18920	76.8172	40.1565	-0.907664	0.0476907	11.1183	6.17987	151.296	234.382	0.644025	0.0210365	1.56729	putative response regulator pleD
1858	2252423	2254510	+	Awo_c18930	376.717	1953.38	2.35323	4.05649e-27	46.5629	133.152	1003.64	7945.68	2.9828	2.66011e-147	0.610502	chemotaxis protein histidine kinase CheA3
1859	2254579	2255073	+	Awo_c18940	97.5657	510.051	2.33973	2.32798e-14	55.4157	201.501	332.158	3136.24	3.2384	4.94584e-120	0.852898	chemotaxis protein CheW3
1860	2255088	2256815	+	Awo_c18950	307.423	1777.72	2.50627	2.93547e-28	40.4138	110.021	749.268	5584.59	2.89903	8.11734e-116	0.366168	putative methyl-accepting chemotaxis transducer protein
1861	2256839	2259994	+	Awo_c18960	339.694	1378.28	2.00323	3.71056e-21	28.6407	87.7726	941.867	8026.61	3.0874	1.06252e-156	1.07064	putative sensor protein
1862	2260160	2260567	+	Awo_c18970	77.0278	156.638	1.00698	0.00770058	112.353	179.249	472.409	2091.84	2.14937	6.09063e-53	1.12268	chemotaxis protein response regulator CheY3
1863	2260611	2261012	-	Awo_c18980	249.079	76.2836	-1.67642	2.28595e-07	450.565	157.397	1865.84	1801.39	-0.0481922	0.757709	1.65645	hemerythrin-like protein
1864	2261316	2262149	+	Awo_c18990	129.94	112.003	-0.211253	0.590085	49.1319	12.6261	430.549	308.927	-0.477765	0.0196729	-0.264601	chemotaxis protein methyltransferase CheR2
1865	2262299	2264110	+	Awo_c19000	493.074	448.082	-0.136324	0.618779	157.892	55.8249	2904.15	2877.26	-0.0127964	0.933718	0.124622	putative cell surface protein
1866	2264383	2265366	+	Awo_c19010	847.773	359.519	-1.22875	1.57996e-08	538.802	151.641	5471.87	4383.7	-0.31853	0.0142486	0.917723	response regulator-like protein
1867	2265768	2266286	+	Awo_c19020	107.508	107.044	-0.00386	0.993376	188.681	98.3191	1001.89	1468.43	0.548067	0.000103019	0.5578	hypothetical protein
1868	2266445	2266729	+	Awo_c19030	112.816	120.326	0.0953188	0.828092	237.37	116.56	706.283	1000.87	0.50381	0.0070886	0.409959	transcriptional regulator
1869	2266929	2267342	+	Awo_c19040	782.656	371.741	-1.06493	1.82008e-06	2423.87	894.357	10255.5	10518.8	0.0371498	0.795337	1.11064	putative Fur protein
1870	2267830	2269713	+	Awo_c19050	9032.73	11293.5	0.32078	0.0921778	9463.09	1484.56	183308	79824.8	-1.19514	2.17236e-14	-1.52162	carbon monoxide dehydrogenase CooS
1871	2269726	2270175	+	Awo_c19060	2335.57	3171.59	0.439313	0.0231395	7083.5	867.833	33848.4	11616.9	-1.53498	8.94898e-16	-1.98429	putative nitrate reductase iron-sulfur subunit
1872	2270172	2271404	+	Awo_c19070	4188.49	4946.83	0.238872	0.263226	10421.7	1057.46	134049	37655.8	-1.82195	2.33253e-21	-2.07188	nitrate reductase%2C NADH oxidase subunit NoxA
1873	2271659	2272168	+	Awo_c19080	253.516	719.663	1.49206	4.50998e-10	528.271	784.069	2758.83	11349.8	2.03564	2.85134e-51	0.535293	peptidyl-prolyl cis-trans isomerase RotA
1874	2272229	2272768	+	Awo_c19090	1072.81	4478.55	2.05015	5.61403e-28	3392.78	4267.32	19297.8	67638.6	1.80668	7.2838e-72	-0.252227	hypothetical protein
1875	2272894	2273538	-	Awo_c19100	761.084	1075.31	0.49433	0.0487461	1796.64	1005.3	12087.4	19036.2	0.654043	5.29839e-10	0.15662	ethanolamine utilization protein EutL
1876	2273673	2274464	-	Awo_c19110	471.592	71.5822	-2.68606	3.07442e-21	237.719	27.6345	1946.13	622.905	-1.6357	2.21945e-30	1.07634	acetyl-coenzyme A carboxylase%2C subunit alpha
1877	2274451	2275338	-	Awo_c19120	878.429	180.916	-2.26045	2.81926e-22	251.485	36.6288	2286	926.167	-1.30106	8.07667e-20	0.976126	acetyl-coenzyme A carboxylase%2C subunit beta
1878	2275354	2276706	-	Awo_c19130	1838.9	856.884	-1.0956	1.29962e-08	438.963	51.9826	5990.58	2019.81	-1.56646	2.31725e-36	-0.466811	biotin carboxylase AccC
1879	2276718	2277134	-	Awo_c19140	788.679	340.296	-1.20411	4.75744e-08	527.096	76.8001	2427.1	971.023	-1.31773	5.24491e-24	-0.109009	beta-hydroxyacyl-%5Bacyl-carrier-protein%5D dehydratase FabZ
1880	2277234	2277707	-	Awo_c19150	1096.87	454.596	-1.26278	5.27679e-10	663.217	92.4527	3283.8	1287.12	-1.34968	6.19631e-20	-0.0804845	biotin carboxyl carrier protein of acetyl-CoA carboxylase AccB
1881	2277698	2278960	-	Awo_c19160	1717.2	832.679	-1.03803	4.1721e-07	668.281	99.4343	8678.66	3613.81	-1.26199	3.73932e-24	-0.219725	3-oxoacyl-%5Bacyl-carrier-protein%5D synthase FabF
1882	2278970	2279722	-	Awo_c19170	1169.41	646.004	-0.850878	0.000109488	410.479	83.5604	3494.48	1957.22	-0.833709	1.28714e-11	0.0198961	3-oxoacyl-%5Bacyl-carrier-protein%5D reductase FabG6
1883	2279704	2280645	-	Awo_c19180	1888.82	1414.93	-0.414561	0.043291	690.843	135.99	6773.57	3695.94	-0.871761	2.26485e-13	-0.45722	malonyl-CoA-%5Bacyl carrier protein%5D transacylase FabD
1884	2280633	2281580	-	Awo_c19190	1364.24	738.134	-0.880385	6.06892e-05	439.268	143.322	4399.47	4133.6	-0.0883413	0.561417	0.796213	enoyl-%5Bacyl-carrier protein%5D reductase FabI
1885	2281591	2281812	-	Awo_c19200	433.768	285.911	-0.596506	0.0153848	1017.44	329.476	2328.09	2100.89	-0.145452	0.329974	0.453212	acyl carrier protein AcpP1
1886	2281890	2282849	-	Awo_c19210	985.641	1103.67	0.161492	0.540276	458.544	97.8418	4548.5	2700.2	-0.750998	3.99107e-10	-0.9155	3-oxoacyl-%5Bacyl-carrier-protein%5D synthase FabH
1887	2282865	2283347	-	Awo_c19220	842.795	330.046	-1.34239	1.75896e-09	632.579	48.8035	3219.02	709.101	-2.17899	7.01986e-57	-0.830045	transcriptional regulator
1888	2283459	2284529	-	Awo_c19230	922.309	136.564	-2.73236	2.46283e-34	428.049	15.0895	4630.75	458.225	-3.33145	3.20019e-129	-0.58145	hypothetical protein
1889	2284606	2285520	-	Awo_c19240	85.5372	45.8963	-0.876224	0.0459796	14.8107	5.16814	141.025	137.617	-0.0232518	0.949821	0.862881	transporter EamA family
1890	2285876	2286604	+	Awo_c19250	146.325	68.1389	-1.08195	0.0028049	137.621	29.1745	1029.37	613.909	-0.746471	6.12681e-06	0.356968	alpha-ribazole phosphatase CobC
1891	2286606	2287073	+	Awo_c19260	131.84	46.1893	-1.47932	0.000102175	62.424	16.3584	300.146	219.766	-0.443451	0.057625	1.06346	putative metalloprotease
1892	2287108	2287479	+	Awo_c19270	97.0338	36.7355	-1.36505	0.00124824	186.695	46.778	724.533	512.474	-0.49891	0.00306319	0.901739	diacylglycerol kinase
1893	2287500	2288396	+	Awo_c19280	286.462	148.624	-0.937044	0.00073173	108.854	37.1561	1053.83	1006.14	-0.0634527	0.721692	0.879867	putative GTP-binding protein
1894	2288417	2289175	+	Awo_c19290	233.902	103.537	-1.16148	0.000108825	77.3612	22.8171	669.627	564.432	-0.238113	0.215576	0.929204	DNA repair protein RecO
1895	2289209	2289571	+	Awo_c19300	108.881	44.6795	-1.25497	0.00169084	60.322	16.7877	238.648	181.885	-0.371301	0.186492	0.893205	hypothetical protein
1896	2289663	2291960	+	Awo_c19310	616.195	312.212	-0.973051	1.55165e-05	148.993	27.897	3388.65	1828.73	-0.889464	8.60391e-09	0.0909953	response regulator-like protein
1897	2292040	2292429	+	Awo_c19320	220.713	114.236	-0.936219	0.00209949	348.143	122.976	1373.03	1384.23	0.00902935	0.959221	0.961884	lactoylglutathione lyase GloA
1898	2292669	2293562	+	Awo_c19330	191.182	88.6933	-1.09047	0.000613034	101.716	32.69	1031.39	881.431	-0.22142	0.299967	0.881384	hypothetical protein
1899	2293704	2294573	+	Awo_c19340	395.228	200.008	-0.970157	0.0002874	494.82	113.84	4347.29	2866	-0.600523	1.64251e-06	0.38155	hypothetical protein
1900	2294789	2295886	+	Awo_c19350	106.874	39.4334	-1.39518	0.000998321	26.4391	6.53943	306.072	215.248	-0.501858	0.052105	0.930557	putative Smf protein
1901	2295995	2298064	+	Awo_c19360	437.672	249.383	-0.804441	0.00113994	178.87	40.9913	3766.37	2404.11	-0.647003	6.1185e-07	0.163817	DNA topoisomerase II
1902	2298091	2298621	+	Awo_c19370	137.71	121.199	-0.181438	0.643418	164.642	47.2494	901.453	713.969	-0.33088	0.0460423	-0.152127	ATP-dependent protease HsIV
1903	2298638	2300044	+	Awo_c19380	484.782	435.73	-0.15306	0.575167	219.723	59.9135	3197.17	2425.12	-0.398003	0.00213599	-0.244837	ATP-dependent protease%2C ATP-binding subunit HslU
1904	2300191	2300970	+	Awo_c19390	521.974	586.004	0.165213	0.565592	635.911	229.838	5205.79	5170.26	-0.0086644	0.955647	-0.176809	30S ribosomal protein S2
1905	2300999	2301643	+	Awo_c19400	441.919	724.562	0.704727	0.0168891	963.614	323.318	6317.47	6003.59	-0.0740404	0.576712	-0.786848	translation elongation factor Ts
1906	2301744	2302454	+	Awo_c19410	759.029	1432.67	0.911662	7.76301e-06	561.926	387.892	4275.62	8190.41	0.937151	2.31044e-16	0.0213245	uridylate kinase PyrH
1907	2302455	2303015	+	Awo_c19420	720.961	1312.19	0.858887	2.98632e-05	1142.25	737.836	6701.25	12338.2	0.878532	7.73938e-16	0.0166423	ribosome recycling factor Frr
1908	2303222	2303713	+	Awo_c19430	158.381	132.076	-0.255605	0.510336	85.634	29.1237	457.219	431.095	-0.0755916	0.737083	0.177151	hypothetical protein
1909	2303737	2304912	+	Awo_c19440	358.46	255.387	-0.483712	0.0720727	106.471	38.4036	1296.65	1302.13	0.00817347	0.964952	0.495211	transcription elongation protein NusA
1910	2305279	2307492	+	Awo_c19450	1147.32	1131.25	-0.0205425	0.939877	300.494	101.107	6764.73	6361.44	-0.0886427	0.480974	-0.0683301	translation initiation factor IF-2
1911	2307531	2307914	+	Awo_c19460	186.65	186.238	-0.00306716	0.993786	225.212	77.5493	884.202	848.85	-0.0550968	0.76554	-0.055686	ribosome-binding factor A
1912	2307898	2308854	+	Awo_c19470	479.258	596.002	0.31246	0.246205	241.073	79.094	2402.14	2186.15	-0.134842	0.326807	-0.450443	putative hydrolase
1913	2308844	2309761	+	Awo_c19480	246.591	198.355	-0.310017	0.323928	99.0409	40.1777	957.343	1072.95	0.171237	0.362848	0.478514	tRNA pseudouridine synthase B
1914	2309770	2310678	+	Awo_c19490	159.296	125.171	-0.342254	0.337122	58.7452	18.141	548.444	469.632	-0.218197	0.260316	0.124002	bifunctional riboflavin kinase%2FFMN adenylyltransferase RibC
1915	2310800	2311066	+	Awo_c19500	139.047	116.497	-0.252908	0.502764	599.769	193.052	1699.18	1477.82	-0.195439	0.275055	0.0539021	ribosomal protein S15
1916	2311167	2313245	+	Awo_c19510	455.669	853.819	0.899931	1.75385e-05	137.987	44.776	2923.53	2640.52	-0.146794	0.311218	-1.05283	polyribonucleotide nucleotidyltransferase Pnp
1917	2313248	2313700	+	Awo_c19520	103.64	250.444	1.25907	4.60301e-05	121.736	34.7491	592.426	477.531	-0.305349	0.103432	-1.58394	deoxyuridine 5%27-triphosphate nucleotidohydrolase Dut2
1918	2313866	2316295	+	Awo_c19530	269.339	288.81	0.0987807	0.7538	68.4635	13.9967	1704.61	969.688	-0.811619	3.82477e-09	-0.914547	DNA translocase FtsK
1919	2316302	2317681	+	Awo_c19540	206.091	231.198	0.163449	0.615685	84.5474	20.1071	1202.32	808.359	-0.573706	0.00013105	-0.738601	ribosomal protein S12 methylthiotransferase RimO
1920	2318359	2319597	+	Awo_c19550	288.39	438.335	0.599983	0.0150403	130.668	43.6201	1668.11	1545.75	-0.109742	0.51075	-0.713919	competence%2Fdamage inducible protein CinA
1921	2319655	2320734	+	Awo_c19560	384.267	454.01	0.237894	0.378206	270.071	127.266	3015.92	3978.41	0.396606	0.00302034	0.158979	recombinase A
1922	2320910	2322454	+	Awo_c19570	1987.39	2126.8	0.0972739	0.674183	1219.79	273.281	19247.5	12049.1	-0.67452	2.01504e-10	-0.773548	2%27%2C3%27-cyclic-nucleotide 2%27-phosphodiesterase
1923	2322527	2323324	+	Awo_c19580	153.391	91.0759	-0.737863	0.042365	68.9223	15.0223	583.824	365.14	-0.671016	0.000270968	0.0749897	hypothetical protein
1924	2323351	2324784	+	Awo_c19590	245.538	286.204	0.218083	0.470925	117.72	32.0879	1731.2	1320.16	-0.390628	0.00762731	-0.612161	adenylosuccinate lyase PurB
1925	2325200	2326567	+	Awo_c19610	575.931	318.108	-0.846367	0.000994543	281.977	90.3199	3875.34	3539.13	-0.13237	0.336246	0.72545	%28Si%29-citrate-synthase
1926	2326817	2327788	+	Awo_c19620	160.213	105.855	-0.59139	0.0913738	205.722	38.1712	2032.77	1062.63	-0.93516	2.5447e-09	-0.33791	phosphotransacetylase Pta
1927	2327763	2329544	+	Awo_c19630	1106.08	1428.37	0.36641	0.0893606	491.575	129.587	8834.93	6568.07	-0.427495	0.000171364	-0.796656	indolepyruvate oxidoreductase%2C subunit alpha
1928	2329545	2330117	+	Awo_c19640	534.181	671.75	0.327461	0.182052	523.422	231.09	3128.85	3824.84	0.290453	0.0508214	-0.0408299	indolepyruvate oxidoreductase%2C subunit beta
1929	2330417	2331034	+	Awo_c19650	463.823	529.01	0.18908	0.479641	291.914	114.216	2485.98	2316	-0.0994285	0.505658	-0.291897	putative membrane protein
1930	2331208	2334153	+	Awo_c19660	595.069	434.083	-0.451415	0.0622027	94.1861	36.8359	2837.93	3092.78	0.12494	0.339828	0.579154	vitamin B12-dependent ribonucleotide reductase large subunit NrdJ
1931	2334230	2335054	+	Awo_c19670	302.878	137.839	-1.12321	3.50586e-05	119.2	32.78	1030.61	789.788	-0.383193	0.0122475	0.7518	glutamate 5-kinase ProB
1932	2335233	2336414	+	Awo_c19680	435.068	240.773	-0.845369	0.000682832	130.053	30.5771	1582	1028.07	-0.620174	5.63469e-05	0.231759	UDP-N-acetylglucosamine-N-acetylmuramyl-%28pentapeptide%29pyrophosphoryl-undecaprenol N-acetylglucosamine transferase MurG2
1933	2336433	2339081	+	Awo_c19690	1402.23	1052.16	-0.410962	0.0788689	314.831	74.2767	8480.58	5593.37	-0.599564	6.93197e-08	-0.186071	valyl-tRNA synthetase ValS
1934	2339207	2339728	-	Awo_c19700	121.607	43.3481	-1.45036	0.000236639	124.81	37.8793	725.08	667.001	-0.119929	0.516863	1.36773	hypothetical protein
1935	2339815	2340546	+	Awo_c19710	123.259	76.6913	-0.66983	0.0756805	77.8891	23.5367	582.583	486.72	-0.260517	0.202548	0.425193	putative Fe-S binding protein
1936	2340675	2342024	+	Awo_c19720	79.8407	53.7543	-0.555132	0.222082	24.3674	6.58703	346.733	255.003	-0.42878	0.0669369	0.127435	putative Fe-S oxidoreductase
1937	2342054	2343373	+	Awo_c19730	116.332	78.8031	-0.548096	0.177698	22.1998	10.2776	298.984	387.005	0.375399	0.0738454	0.934203	GTP-binding protein EngA
1938	2344005	2346803	+	Awo_c19740	524.718	1370.37	1.37519	1.04791e-10	102.662	55.2125	2894.63	4411.21	0.605023	5.24045e-07	-0.777158	hypothetical protein
1939	2346933	2347217	+	Awo_c19750	58.3601	43.9851	-0.393096	0.458947	87.9	22.1715	275.921	198.079	-0.484395	0.0515299	-0.0702104	transposase
1940	2347259	2348053	+	Awo_c19760	112.925	133.029	0.231978	0.553156	61.3246	14.0754	481.579	319.121	-0.602038	0.00701627	-0.830045	transposase B of IS655
1941	2348387	2349622	+	Awo_c19770	313.347	114.207	-1.43538	7.08868e-07	134.676	27.4286	1763.66	991.162	-0.823546	2.33224e-07	0.624728	hypothetical protein
1942	2349634	2350296	+	Awo_c19780	185.593	43.4914	-2.05295	2.76221e-09	79.6013	12.4367	563.288	254.942	-1.12652	6.25365e-08	0.949635	hypothetical protein
1943	2350301	2351077	+	Awo_c19790	121.048	12.4097	-3.16375	2.8082e-11	35.9334	3.56413	291.197	78.8803	-1.84847	8.11991e-11	1.40177	putative membrane protein
1944	2351172	2351816	+	Awo_c19800	41.4848	2.81258	-3.44987	1.0942e-05	5.78827	0.606368	38.3661	12.2702	-1.52211	0.0228978	2.23794	hypothetical protein
1945	2352163	2353149	+	Awo_c19810	75.4807	25.5712	-1.50547	0.00226911	9.24152	5.85436	92.6592	163.853	0.807848	0.00669082	2.38398	tyrosine recombinase XerC
1946	2353240	2353881	+	Awo_c19820	244.695	199.187	-0.295376	0.347966	187.607	91.2213	1217.36	1678.93	0.459946	0.00077496	0.76066	SOS-response transcriptional repressor
1947	2353919	2354461	-	Awo_c19830	108.703	50.9131	-1.06599	0.00859519	83.419	52.7455	466.009	830.304	0.829929	1.08245e-05	1.92757	hypothetical protein containing zapA cell division protein domain
1948	2354580	2355473	-	Awo_c19840	45.2128	87.8269	0.927777	0.0360496	13.9204	10.388	128.469	263.293	1.04204	3.7282e-05	0.0773137	DNA recombination-mediator protein A
1949	2355489	2357822	-	Awo_c19850	117.496	182.375	0.62396	0.0523036	12.6278	8.42705	298.245	560.158	0.901178	8.72036e-07	0.275036	phenylalanyl-tRNA synthetase subunit B
1950	2357880	2358902	-	Awo_c19860	66.4464	42.9977	-0.609189	0.213757	9.54271	6.89969	101.419	202.689	0.988021	0.0033658	1.62687	phenylalanyl-tRNA synthetase subunit A
1951	2359241	2360032	-	Awo_c19870	307.236	184.229	-0.730048	0.00662822	226.791	33.5797	1822.85	755.029	-1.26836	1.93618e-20	-0.533738	methyltransferase
1952	2360035	2360703	-	Awo_c19880	464.947	455.733	-0.0278129	0.927479	607.403	212.781	4129.22	4051.51	-0.0288227	0.844852	0.00146818	potassium uptake protein TrkA3
1953	2360717	2362141	-	Awo_c19890	455.742	176.256	-1.35815	2.72229e-08	209.476	28.1501	3140.67	1158.17	-1.43459	9.89368e-30	-0.0686839	potassium uptake protein TrkH2
1954	2362919	2363362	-	Awo_c19900	114.329	53.0886	-1.07982	0.00590645	135.379	51.8081	639.984	655.385	0.0387848	0.860271	1.14102	translation initiation factor IF-3
1955	2363626	2364420	-	Awo_c19910	155.467	170.717	0.13065	0.725516	219.447	72.5587	1801.87	1635.5	-0.135987	0.388758	-0.274764	ABC transport system ATP-binding protein
1956	2364420	2365265	-	Awo_c19920	171.107	213.307	0.315547	0.330833	136.258	31.7695	1284.19	830.198	-0.624321	6.56316e-05	-0.947357	ABC transport system permease protein
1957	2365406	2366398	-	Awo_c19930	814.697	1256.78	0.620584	0.00735273	405.96	122.478	4213.13	3491.74	-0.26999	0.0243432	-0.896343	ABC transport system substrate-binding protein
1958	2366883	2368799	-	Awo_c19940	1341.74	661.382	-1.01306	1.44117e-05	156.49	38.5792	3108.51	2176.28	-0.511842	4.73304e-05	0.506184	threonyl-tRNA synthetase ThrS
1959	2369240	2370940	-	Awo_c19950	99.3528	245.124	1.28747	1.69802e-05	46.9728	21.0305	834.064	1032.01	0.313592	0.0680312	-0.995648	hypothetical protein containing a radical SAM domain
1960	2371105	2372202	-	Awo_c19960	94.4316	163.301	0.778116	0.0231395	76.3544	37.9261	861.147	1186.54	0.465315	0.0018394	-0.327765	GTP-dependent nucleic acid-binding protein EngD
1961	2372429	2372773	-	Awo_c19970	109.269	114.672	0.0659273	0.884971	83.9697	41.2411	299.957	406.164	0.448415	0.0672225	0.367682	hypothetical protein
1962	2372774	2373355	-	Awo_c19980	183.909	343.65	0.889567	0.00139014	129.71	76.3049	801.044	1309.6	0.713962	4.61771e-06	-0.192777	putative hydrolase
1963	2373336	2373977	-	Awo_c19990	207.531	607.211	1.5363	4.88689e-11	301.905	164.021	2062.57	3091.74	0.586266	9.83511e-05	-0.964899	nicotinate %28nicotinamide%29 nucleotide adenylyltransferase NadD
1964	2373995	2374315	-	Awo_c20000	111.521	228.214	1.01258	0.001258	103.998	51.6086	368.47	501.63	0.447805	0.0185646	-0.587993	putative RNA-binding protein
1965	2374409	2375692	-	Awo_c20010	168.79	296.955	0.804658	0.00322342	217.011	101.646	2906.35	3743.21	0.366436	0.00601457	-0.449946	GTPase Obg
1966	2375806	2376093	-	Awo_c20020	478.265	705.756	0.557997	0.0257103	1218.64	400.763	3808.45	3629.34	-0.0690351	0.623317	-0.630857	50S ribosomal protein L27
1967	2376106	2376438	-	Awo_c20030	298.509	610.915	1.02514	0.000108388	839.289	242.463	3225.81	2752.35	-0.226942	0.0849918	-1.2622	hypothetical protein
1968	2376445	2376762	-	Awo_c20040	90.3876	90.3975	0.000243661	0.999748	113.86	52.1122	513.219	559.589	0.134164	0.535381	0.124636	50S ribosomal protein L21
1969	2377213	2377932	+	Awo_c20050	63.8442	75.8759	0.244978	0.615122	28.9709	36.7484	221.13	799.916	1.86219	1.43209e-23	1.60587	sortase B
1970	2377992	2379374	-	Awo_c20060	254.115	142.591	-0.824285	0.00410157	35.2309	11.5934	514.228	461.992	-0.14252	0.53125	0.679056	cation:amino acid symporter AgcS
1971	2380293	2380976	-	Awo_c20070	57.552	40.5068	-0.48838	0.362322	25.1223	9.28211	184.661	193.921	0.0676774	0.828364	0.577296	hypothetical protein
1972	2380969	2382816	-	Awo_c20080	153.424	69.9067	-1.11166	0.00147174	35.7742	12.3765	679.974	649.527	-0.0606747	0.757155	1.06793	hypothetical protein containing a radical SAM domain
1973	2382988	2383398	-	Awo_c20090	28.0197	22.0642	-0.322615	0.662798	26.3706	6.08035	109.051	71.037	-0.611854	0.0987273	-0.27363	putative membrane protein
1974	2383462	2384193	-	Awo_c20100	74.847	27.546	-1.38322	0.00549097	71.6703	13.4804	566.38	295.052	-0.935852	7.61838e-07	0.501299	putative protein kinase
1975	2384177	2384926	-	Awo_c20110	62.8963	18.2356	-1.7108	0.00178241	43.1652	11.9994	334.058	256.43	-0.372426	0.0997436	1.40468	putative ABC transport system ATP-binding protein
1976	2384980	2386221	-	Awo_c20120	18.9492	3.36362	-2.12912	0.023025	10.2052	2.72007	129.669	98.1917	-0.390591	0.251371	2.09289	major facilitator superfamily MFS_1 transporter
1977	2386400	2387296	+	Awo_c20130	88.3501	63.6158	-0.46251	0.301574	144.895	19.5305	1338.43	526.054	-1.34561	1.23568e-18	-0.873409	membrane protein
1978	2387378	2388400	+	Awo_c20140	123.895	110.958	-0.159217	0.699377	193.413	33.5009	2029.65	982.694	-1.04048	9.56487e-14	-0.887313	branched-chain amino acid aminotransferase BcaT2
1979	2388544	2389167	-	Awo_c20150	42.0132	6.23354	-2.54242	0.000234237	32.6599	5.09195	212.021	92.3384	-1.17085	9.64918e-05	1.55351	flavoredoxin-like protein
1980	2389580	2390047	+	Awo_c20160	21.0938	6.75592	-1.46564	0.0839499	53.0558	13.0477	264.46	178.321	-0.54793	0.0422269	1.07402	nitroimidazole resistance protein NimA
1981	2390150	2390941	-	Awo_c20170	52.9106	78.5164	0.558016	0.219859	36.5558	37.0624	300.574	847.9	1.49973	1.46727e-18	0.926734	alpha-acetolactate decarboxylase AlsD
1982	2391077	2392492	-	Awo_c20180	68.6618	55.2641	-0.304861	0.540362	32.7081	24.59	476.165	995.386	1.06231	4.64945e-12	1.37696	hypothetical protein containing diguanylate cyclase domain and PAS%2FPAC sensor
1983	2392713	2393237	-	Awo_c20190	46.1608	23.6887	-0.917834	0.111825	23.8374	24.9107	133.004	379.131	1.51817	3.93854e-11	2.4737	hypothetical protein containing a vinyl 4 reductase %28v4r%29 domain
1984	2393544	2393999	+	Awo_c20200	84.2733	38.8824	-1.08554	0.0170664	93.1728	71.3646	426.207	934.547	1.12351	1.82148e-06	2.24867	transcriptional regulator MarR family
1985	2394085	2395470	+	Awo_c20210	309.457	33.3432	-3.15845	6.42928e-22	65.9499	20.6338	882.889	817.415	-0.117604	0.638564	3.10311	multidrug efflux pump
1986	2395585	2396232	+	Awo_c20220	172.692	64.1955	-1.40151	4.56289e-05	41.0737	14.8006	272.825	273.512	0.00794774	0.97665	1.43129	hypothetical protein
1987	2396258	2397865	-	Awo_c20230	457.327	829.653	0.850888	0.000635181	71.2303	52.9586	1196.64	2493.89	1.06058	1.50699e-15	0.200128	proton%2Fsodium-glutamate symporter GltT
1988	2398077	2398511	-	Awo_c20240	84.5512	62.5361	-0.423338	0.376876	48.2299	61.2502	216.516	774.396	1.83518	4.83244e-25	2.27373	hypothetical protein
1989	2398828	2399784	+	Awo_c20250	16.6992	11.365	-0.500028	0.589034	9.37558	6.21712	91.1866	168.873	0.874861	0.00300798	1.44424	K%2B-dependent Na%2B%2FCa%2B exchanger-like-protein
1990	2399908	2401116	-	Awo_c20260	745.011	468.162	-0.663988	0.00665356	316.098	125.96	3987.19	4369.82	0.133671	0.404009	0.802456	diguanylate phosphodiesterase
1991	2401283	2402521	-	Awo_c20270	339.196	360.108	0.0856554	0.823391	199.962	100.351	2580.3	3600.06	0.481255	0.00139534	0.394167	diguanylate phosphodiesterase
1992	2402782	2403411	-	Awo_c20280	136.724	67.4955	-0.998997	0.00687309	198.895	59.4091	1310.57	1088.86	-0.266351	0.0692702	0.751031	hypothetical protein
1993	2403643	2404044	+	Awo_c20290	664.245	266.131	-1.30744	4.04874e-08	477.136	219.324	2080.46	2594.56	0.321145	0.0252731	1.63816	hemerythrin-like protein
1994	2404121	2404660	-	Awo_c20300	984.96	2669.13	1.42889	1.49293e-12	1866.36	952.686	10843.2	15372.7	0.502687	0.000249128	-0.934656	hypothetical protein
1995	2404882	2405265	-	Awo_c20310	889.503	3697.62	2.04416	4.94527e-28	1462.19	1578.11	6118.39	17887.1	1.54527	2.1606e-41	-0.507833	dihydroxyacetone kinase phosphotransfer subunit DhaM2
1996	2405269	2405907	-	Awo_c20320	1513.08	5715.2	1.9079	8.08875e-28	1133.45	1579.21	8441.51	31022.2	1.87436	5.57779e-51	-0.0395908	dihydroxyacetone kinase%2C L subunit DhaL3
1997	2405953	2406948	-	Awo_c20330	1531.32	5147.63	1.74027	3.67223e-22	1998.43	1607.23	20323.8	45407.5	1.15723	3.86968e-21	-0.589372	dihydroxyacetone kinase%2C K subunit DhaK2
[truncated: 1,476 more rows]

## Sheet: Selected RNA&RPF level
	Expression profiles of acetogenesis, glycolysis/gluconeogenesis pathway, pentose phosphate pathway, TCA cycle, serine/glycine synthesis, and glycine cleavage system.
	Pathway	Gene or gene clusters	Gene name	Locus_tag	RNA				RPF				TE	RPF RPKM
					Hetero	Auto	Adj. P-val	FC(log2)	Hetero	Auto	Adj. P-val	FC(log2)	FC(log2)	RPF (H)	RPF (A)
	Wood-Ljungdahl pathway	Formate dehydrogenase gene cluster (FdhF1, HycB1, FdhF2,HycB2, FdhD, HycB3, HydA2)	fdhF1	Awo_c08190	16.8408	41.5229	0.0563394	1.21833	118.55	376.644	1.25089e-09	1.67222	0.365764	5.13403	6.15471
			hycB1	Awo_c08200	3.79709	15.251	0.0774378	1.70604	31.6228	147.988	5.30965e-10	2.18333	0.220509	5.77233	9.47521
			fdhF2	Awo_c08210	1153.88	10379.7	1.15221e-75	3.15372	11674.2	35918.7	2.85722e-50	1.61879	-1.54779	515.578	562.608
			hycB2	Awo_c08230	203.035	1688.79	1.76411e-49	3.03157	2598.63	7797.85	9.29305e-38	1.58328	-1.47086	464.657	502.597
			fdhD	Awo_c08240	141.929	814.797	8.4673e-27	2.49818	815.575	2930.06	5.97071e-28	1.84272	-0.676235	97.5072	123.157
			hycB3	Awo_c08250	100.056	525.993	8.41034e-20	2.37055	961.273	4023.7	1.80407e-49	2.0568	-0.328738	159.039	228.413
			hydA2	Awo_c08260	284.522	2952.88	3.28114e-57	3.35193	2297.76	10466.4	7.56352e-62	2.18469	-1.18804	158.274	259.857
		Formyl-THF synthetase (Fhs1)	fhs1	Awo_c09260	1491.22	2919.07	1.18037e-07	0.964058	23712.5	24802.4	0.681701	0.0644931	-0.904183	1346.03	495.311
		Formyl-THF-cyclohydrolase (FchA)	fchA	Awo_c09270	211.332	723.058	6.75092e-15	1.75759	4210.82	8400.57	2.33767e-14	0.994459	-0.77822	602.033	440.158
		Methylene-THF-dehydrogenase (FolD)	folD	Awo_c09280	439.466	1796.33	5.1371e-25	2.01762	8054.21	11718.3	1.95581e-06	0.539797	-1.49028	841.814	441.108
		Methylene-THF-reductase (RnfC2, MetV, MetF)	rnfC2	Awo_c09290	974.834	6542.24	1.14926e-51	2.73154	13643.4	28964.5	5.43938e-20	1.08376	-1.66048	678.421	518.003
			metV	Awo_c09300	301.469	2258.78	1.71885e-51	2.88901	4457.88	9297.41	9.21173e-23	1.05834	-1.84499	708.362	527.71
			metF	Awo_c09310	403.667	3061.76	8.81323e-50	2.90608	8631.98	15910.4	8.07108e-12	0.880185	-2.04092	940.02	625.636
		Carbonyl-branch gene cluster (Acetyl-CoA synthase/CO dehydrogenase) (CooC1, AcsV, orf1, orf2, AcsD, AcsC, AcsE, AcsA, CooC2, acsB1)	cooc1	Awo_c10670	316.056	448.302	0.118201	0.498329	12234.2	4717.46	1.32953e-21	-1.3711	-1.87913	1496.34	206.602
			acsV	Awo_c10680	969.858	2856.87	3.0596e-15	1.54992	36511.4	12133.4	5.24621e-32	-1.58519	-3.14795	1835.87	221.991
			orf1	Awo_c10690	478.547	1652.79	1.28121e-17	1.77767	3804.01	1076.76	3.74066e-38	-1.81426	-3.60899	549.261	56.3176
			orf2	Awo_c10700	217.266	774.959	8.81342e-16	1.82261	8843.36	6923.39	0.00608046	-0.351744	-2.18777	1248.36	364.135
			acsD	Awo_c10710	1466.85	4627.28	2.48273e-14	1.64595	27428.6	29173	0.517557	0.0890819	-1.5685	2782.3	1081.71
			acsC	Awo_c10720	2416.46	16408.2	4.65538e-45	2.74651	30218.9	29621.7	0.854124	-0.0284485	-2.79225	2123.79	767.397
			acsE	Awo_c10730	1845.17	15814.6		3.08166	33893.7	28916.1	0.0981329	-0.228288	-3.32857	4155.5	1289.58
			acsA	Awo_c10740	2638.46	14986.1	3.30046e-44	2.49291	83804.4	42726.8	5.02907e-18	-0.970098	-3.47774	4287.64	788.616
			cooC2	Awo_c10750	1209.58	6494.37	3.31061e-40	2.41133	20390.3	10154.2	2.84328e-14	-1.00282	-3.43049	2465.73	451.015
			acsB1	Awo_c10760	3228.89	20613.1	4.46981e-52	2.66099	86988.6	42700.3	6.18696e-13	-1.02352	-3.70103	3833.16	691.37
	ATPsynthase	F1FO ATPsynthase (atpI, B, E1, E2, E3, F,H, A, G, D, C)	atpI	Awo_c02140	452.356	820.74	0.000171791	0.854733	1395.69	964.607	0.000870258	-0.527095	-1.39243	288.646	73.3765
			atpB	Awo_c02150	489.272	1785.09	2.1622e-20	1.85673	7879.41	5377.88	0.0009185	-0.54827	-2.41834	1118.49	244.05
			atpE1	Awo_c02160	256.29	730.62	1.30345e-09	1.49848	3491.44	2695.93	0.0185491	-0.370098	-1.88438	594.909	168.724
			atpE2	Awo_c02170	159.049	624.297	1.87305e-17	1.95675	1429.3	1174.64	0.192887	-0.278528	-2.25585	518.415	160.283
			atpE3	Awo_c02180	98.2287	375.28	4.05047e-11	1.90718	2000.48	1727.93	0.327302	-0.206348	-2.14505	732.263	239.146
			atpF	Awo_c02190	295.282	1159.46	2.49444e-21	1.96027	3963.34	3082.29	0.0150855	-0.359308	-2.336	743.225	211.623
			atpH	Awo_c02200	335.57	1591.93	7.54083e-29	2.23263	2259.51	1665.17	0.00231513	-0.436078	-2.68643	392.787	104.813
			atpA	Awo_c02210	1091.55	5590.53	1.68533e-39	2.34454	10520	9390.29	0.175495	-0.163238	-2.5205	674.014	217.514
			atpG	Awo_c02220	504.015	2395.54	1.89512e-32	2.23471	3701.19	3150.57	0.0921983	-0.230053	-2.48119	385.464	120.334
			atpD	Awo_c02230	761.881	4262.83	2.32813e-42	2.47121	12904.5	10431.5	0.020523	-0.305892	-2.7911	890.872	261.476
			atpC	Awo_c02240	288.463	2025.85	1.12944e-47	2.79472	3029.2	2651.08	0.250966	-0.19094	-3.00443	721.424	230.472
	Rnf complex	Rnf conplex (rnfB, A, E, G, D, C)	rnfB	Awo_c22010	435.586	1254.11	3.96054e-12	1.5162	7919.42	5440.87	0.000202618	-0.539938	-2.06719	762.427	190.544
			rnfA	Awo_c22020	274.747	610.269	8.24164e-07	1.14399	2597.07	1922.86	0.00812606	-0.429867	-1.58497	426.008	116.177
			rnfE	Awo_c22030	353.531	706.056	2.44483e-05	0.991727	3402.04	3510	0.800995	0.0467679	-0.952872	529.137	204.935
			rnfG	Awo_c22040	416.638	961.443	2.98297e-08	1.19937	2542.17	2458.23	0.765549	-0.0459801	-1.25485	373.894	131.604
			rnfD	Awo_c22050	457.099	865.404	0.000129308	0.915302	3167.28	2986.47	0.614702	-0.0834886	-1.00567	311.005	107.316
			rnfC	Awo_c22060	1002.55	1074.43	0.711464	0.100173	5925.31	5266.8	0.265551	-0.16979	-0.269865	427.216	137.759
	Bifurcating hydrogenase	Hydrogenase (HydA1, B, D, E, C)	hydA	Awo_c26970	1022.56	7898.02	2.92788e-48	2.92875	6985.01	25666.4	3.13748e-53	1.87335	-1.07176	392.485	517.781
			hydB	Awo_c26980	960.014	4447.54	1.58531e-28	2.19666	4961.86	18514.7	6.71449e-46	1.89577	-0.312165	265.556	361.676
			hydD	Awo_c26990	501.725	985.103	2.2625e-06	0.967174	2089.84	5810.07	1.28927e-32	1.47471	0.501786	490.179	501.213
			hydE	Awo_c27000	554.29	1334.99	4.75458e-10	1.259	1811.11	4677.89	2.68032e-31	1.36829	0.100865	306.318	285.623
			hydC	Awo_c27010	340.812	452.857	0.103303	0.406454	1944.46	4541.02	2.23708e-20	1.22115	0.813567	469.798	393.208
	Acetate fermentation pathway	Phosphotransacetylase (PTA)	pta	Awo_c19620	160.213	105.855	0.0913738	-0.59139	2032.77	1062.63	2.5447e-09	-0.93516	-0.33791	205.722	38.1712
		Acetate kinase (ACK)	ack	Awo_c21260	424.376	565.353	0.0875183	0.411572	2403.89	3296.5	0.000290549	0.456508	0.0417533	197.08	97.131
	EMP pathway	Fructose-specific PTS system II components ABC (FruA)	fruA	Awo_c03340	288.428	2283.48	9.19139e-30	2.95143	2091.9	13850.9	3.34571e-53	2.71897	-0.257855	102.304	252.919
		1-phosphofructokinase (FruK)	fruK	Awo_c03330	77.1332	294.062	3.81553e-11	1.9098	863.365	3910.25	2.8012e-49	2.18129	0.24852	89.8417	147.64
		fructose-1,6-bisphosphatase (Fbp)	fpb	Awo_c08060	175.398	756.328	1.59347e-20	2.09111	1800.52	4774.09	3.8436e-27	1.40151	-0.701563	87.9251	84.1622
		Glucose-6-phosphate isomerase (GPI)	pgi	Awo_c24430	253.163	305.071	0.36472	0.26716	3309.54	3688.06	0.266554	0.15516	-0.112848	242.865	97.0135
		6-phosphofructokinase (PFK)	pfkA	Awo_c12790	542.687	273.604	0.000158205	-0.979455	5342.78	2503.16	2.19153e-21	-1.09227	-0.105807	549.861	91.5955
		Fructose-1,6-bisphosphate aldolase Fba	fba1	Awo_c11050	613.738	457.214	0.0729196	-0.421872	9410.42	6915.7	0.00126165	-0.4435	-0.0196294	987.547	261.027
			fba2	Awo_c12500	8.26243	99.0325	1.6786e-07	3.31823	575.689	369.059	0.00148403	-0.629074	-4.2247	60.6731	14.3142
			fba3	Awo_c12600	32.2381	157.734	3.18747e-09	2.2482	980.135	1176.1	0.203876	0.268977	-2.0277	101.872	45.3022
			fba4	Awo_c17780	5.83637	25.9502	0.0151441	1.92481	74.1743	164.477	0.000196726	1.13519	-1.00371	8.10023	6.50284
			fba5	Awo_c33080	276.226	2858.63	1.20481e-55	3.3474	2547.05	18730.9	5.15379e-95	2.87131	-0.49288	277.992	732.225
		Triosephosphate isomerase (TIM)	tpiA1	Awo_c08970	81.3533	474.711	7.39809e-21	2.51476	275.267	1698.1	5.41104e-69	2.62149	0.0802435	34.7129	77.0221
			tpiA2	Awo_c24510	765.37	663.558	0.394187	-0.204856	11348.6	5083.44	4.5727e-17	-1.15648	-0.952707	1535.79	240.017
		Glyceraldehyde-3-phosphate dehydrogenase (GAP)	gap	Awo_c24530	3201.07	2944.81	0.592036	-0.1199	34050.1	17781.3	2.11977e-14	-0.935375	-0.816917	3325.41	624.857
		Phosphoglycerate kinase (PGK)	pgk	Awo_c24520	841.805	777.157	0.648157	-0.115081	10496.3	6383.87	1.36079e-08	-0.716034	-0.602094	853.179	185.748
		2,3-bisphosphoglycerate-independent phosphoglyceratemutase(iPGAM))	pgm3	Awo_c24500	1400.48	1054.08	0.0554216	-0.407358	11859.6	5108.51	6.29528e-18	-1.21216	-0.805139	747.177	116.593
			pgm4	Awo_c27100	69.223	270.699	8.46917e-09	1.93512	388.735	3715.18	2.1268e-67	3.23925	1.28921	59.0714	201.088
		Enolase (ENO)	eno	Awo_c06340	349.914	602.806	0.000853418	0.779351	2964.18	6733.18	7.01207e-22	1.17877	0.39896	220.817	177.163
		Pyruvate kinase (PK)	pyk	Awo_c12800	1210.78	911.256	0.0742115	-0.407682	11846.5	6639.69	1.0764e-13	-0.833904	-0.425272	668.295	134.273
		pyruvate phosphate dikinase (PPDK)	ppdK1	Awo_c13780	730.101	7114.49	6.63398e-74	3.26725	7236.98	25036.1	1.52759e-64	1.78766	-1.49404	269.551	334.401
			ppdK2	Awo_c32170	670.876	2014.12	4.14208e-12	1.57228	1519.06	10320.8	9.81108e-126	2.75868	1.17827	36.5061	88.4813
		Pyruvate:ferredoxin oxidoreductase (PFOR. porA, porB)	porA	Awo_c06200	384.024	3223	4.99631e-41	3.04192	540.935	3546.57	7.5207e-60	2.71658	-0.35624	59.1009	144.998
			porB	Awo_c06210	939.055	5666.26	4.59709e-32	2.57223	4047.91	11780.4	2.35496e-35	1.53887	-1.05198	230.04	242.607
			nifJ	Awo_c24330	1393.34	21357.6	9.49475e-105	3.91667	20713.4	175887	9.7813e-163	3.07996	-0.852127	580.709	1762.54
	Pentose phosphate pathway	Transketolase (TKT, Subunit A and B)	tktA1	Awo_c03710	475.358	1156.17	1.70761e-09	1.27303	2815.95	11760.9	3.09476e-71	2.05884	0.780038	335.988	503.928
			tktB1	Awo_c03720	648.081	2004.04	4.16721e-17	1.61917	2641.12	13282.3	4.25358e-60	2.3228	0.701614	276.8	498.535
			tktA2	Awo_c12470	4.49986	22.7936	0.0257974	2.04687	289.141	208.77	0.101674	-0.454391	-2.81053	32.9732	8.33117
			tktB2	Awo_c12480	2.63672	37.3502	4.70502e-05	3.37129	371.96	298.022	0.179851	-0.306688	-4.14403	37.151	10.7499
			tktA3	Awo_c23290	3.51563	28.9062	0.000697365	2.72099	28.9101	143.44	7.41711e-10	2.27067	-0.728725	2.89457	5.24819
			tktB3	Awo_c23280	11.1806	59.5291	0.000147148	2.25562	69.6416	242.048	9.82146e-10	1.81327	-0.615328	6.94028	8.87989
			tktA4	Awo_c23320	10.8992	25.9502	0.134235	1.13994	31.1964	103.421	2.41317e-05	1.68509	0.477542	3.62123	4.20778
			tktB4	Awo_c23310	9.07053	46.9124	0.00028655	2.22788	29.4906	120.833	1.24504e-06	1.93775	-0.336015	3.12042	4.51154
		Transaldolase (TAL)	tal1	Awo_c12490	4.57067	100.979	0.00191159	3.41133	387.384	422.292	0.660608	0.133475	-4.34103	28.169	11.05
			tal2	Awo_c23440	2.1446	24.7048	0.000682832	3.02573	6.47161	40.821	0.000338999	2.41819	-0.868894	0.465079	1.05929
		Ribulose-phosphate 3-epimerase (RPE)	rpe	Awo_c00080	147.17	146.104	0.97635	-0.0124936	870.7	475.308	9.37094e-07	-0.876521	-0.862833	133.718	25.1277
		Ribose-5-phosphate isomerase (RPI)	rpiB2	Awo_c08980	48.5505	262.888	1.9986e-14	2.4069	372.066	1814.31	5.73235e-38	2.26181	-0.1511	82.1795	141.123
			rpiB1	Awo_c02120	45.0349	6.78459	0.000175932	-2.52649	340.025	267.365	0.131071	-0.342579	2.38388	72.4514	20.6488
		Ribose-phosphate pyrophosphokinase (PRS)	prs	Awo_c30000	310.446	1003.09	4.05425e-12	1.67286	1999.28	5631.04	5.93315e-38	1.48908	-0.19812	201.161	198.87
		Deoxyribose-phosphate aldolase (DERA)	deoC1	Awo_c01090	33.8923	70.7508	0.0444121	1.0182	35.2662	917.236	1.5663e-89	4.71143	3.63915	5.10131	46.5535
			deoC2	Awo_c12630	17.8251	423.208	3.29928e-31	4.4422	71.386	2658.22	7.17528e-112	5.23397	0.649291	9.05264	124.312
			deoC3	Awo_c12640	13.1491	273.256	1.02875e-26	4.24332	50.4187	2852.35	5.87833e-148	5.79982	1.44483	6.66032	132.048
			deoC4	Awo_c12650	8.01549	147.464	9.36094e-18	4.06564	27.7862	2169.88	1.60164e-143	6.22869	2.08567	3.48139	96.231
			deoC5	Awo_c14870	10.5814	542.286	2.90064e-49	5.59865	101.649	463.662	1.05931e-21	2.14871	-3.48997	13.8287	22.0319
	imcomplete TCA cycle	(Si)-citrate-synthase (CS)		Awo_c19610	575.931	318.108	0.000994543	-0.846367	3875.34	3539.13	0.336246	-0.13237	0.72545	281.977	90.3199
		pyruvate carboxylase (PC)	pyc	Awo_c26160	1247.29	948.851	0.0698934	-0.391733	8525.39	4062.26	1.52934e-18	-1.06797	-0.674939	243.464	41.364
		malate dehydrogenase (Mdh)	mdh	Awo_c16770	392.317	347.116	0.52986	-0.175448	2470.33	2402.72	0.806993	-0.0419917	0.136572	218.454	75.6927
		fumarase/fumarate hydratase (FUM)	fum	Awo_c04220	216.99	594.059	2.56624e-10	1.44009	276.117	506.173	5.78248e-06	0.866295	-0.578626	19.482	12.6822
			fumA	Awo_c13650	253.377	162.394	0.0280989	-0.635405	2525.12	1172.49	1.80459e-16	-1.10631	-0.464981	295.264	48.752
			fumB	Awo_c13660	206.792	123.081	0.016658	-0.737558	4129.56	2176.56	2.48975e-11	-0.92371	-0.175369	717.564	132.872
		fumarate reductase flavoprotein subunit FccA (FCC)	fccA	Awo_c11800	13.2889	56.9746	0.000319492	2.01069	67.5836	255.45	7.32508e-10	1.84382	-0.181797	4.64941	6.09728
		aconitase AcnA (ACO)	acnA	Awo_c03540	1236.32	1994.9	0.000715587	0.686552	12643.7	12161.1	0.69056	-0.0565087	-0.746408	652.389	223.251
		Isocitrate dehydrogenase Icd (ICD)	icd	Awo_c24380	917.301	515.715	0.000190557	-0.824105	15759.4	7380.11	2.88489e-19	-1.09275	-0.263674	1264.46	211.612
	Serine biosynthesis pathway	3-phosphoglycerate dehydrogenase (PHGDH) / dihydrofolate reductase (DHFR)	serA1	Awo_c07830	84.4114	970.721	6.26415e-48	3.49144	498.178	5390.6	4.85859e-167	3.43355	-0.0878375	46.9573	182.209
		3-phosphoglycerate dehydrogenase (PHGDH)	serA2	Awo_c28170	1957.77	863.703	1.20256e-09	-1.17346	16830.9	6951.32	1.23123e-30	-1.27344	-0.0951562	1396.58	207.59
		phosphoserine aminotransferase (PSAT)	serC	Awo_c28180	2001.11	954.177	8.21543e-08	-1.06154	14635.9	6064.86	8.35219e-29	-1.26809	-0.202493	1302.2	194.553
		Phosphoserine phosphatase (PSP)	serB	Awo_c16830	64.4072	27.5747	0.0202703	-1.17636	400.322	284.031	0.0172071	-0.495039	0.728764	50.0667	12.4167
	Cysteine biosynthesis pathway	Serine O-acetyltransferase (SAT)	sat	Awo_c04240	114.93	78.8318	0.182677	-0.536154	1877.07	743.469	6.16234e-17	-1.33391	-0.792235	196.336	27.1056
		Cysteine synthase	cysK1	Awo_c00930	167.488	63.1158	0.000140801	-1.38259	1341.91	1252.72	0.631746	-0.0966084	1.30875	127.962	42.775
			cysK2	Awo_c18140	124.843	225.458	0.00433123	0.841369	815.532	857.653	0.689276	0.0734082	-0.780096	87.3619	33.104
			cysK3	Awo_c26610	248.803	471.717	0.00038692	0.914771	5854.94	6607.28	0.237635	0.173271	-0.748513	611.72	245.647
	Pyruvate biosynthesis (from serine)	Serine dehydratase (SDH)	sdhB	Awo_c07260	83.251	61.4053	0.371175	-0.428255	1109.01	646.501	1.25964e-06	-0.777049	-0.339445	158.774	33.2684
			sdhA	Awo_c07270	216.284	523.177	9.10593e-08	1.26496	1598.96	1914.03	0.0527293	0.258024	-1.0149	170.125	75.4137
	Glycine biosynthesis pathway	Serine hydroxymethyltransferase (SHMT)	glyA	Awo_c14260	234.496	223.398	0.844949	-0.0686281	1225.55	1212.34	0.945616	-0.0139667	0.0543095	94.0429	34.0134
	Glycine cleavage system	glycine cleavage system H protein (GcvH)	gcvH1	Awo_c09330	87.4349	253.543	7.91169e-07	1.51432	1059.79	2694.02	4.63007e-22	1.34317	-0.189966	252.148	231.977
			gcvH2	Awo_c22560	141.33	710.184	3.71319e-24	2.31165	1275.81	3205.74	5.54447e-27	1.32836	-0.999882	142.8	129.857
			gcvH3	Awo_c32810	602.516	496.294	0.337904	-0.27733	5932.1	4326.58	0.000129764	-0.454155	-0.175512	1525.87	396.445
		glycine dehydrogenase (decarboxylating) (GLDC)	gcvP1	Awo_c32780	2078.92	1993.82	0.803835	-0.0602462	19270.6	10968.7	1.8135e-09	-0.811234	-0.752723	1290.97	262.452
			gcvP2	Awo_c32790	2394.63	2468.19	0.865946	0.0432483	12842.4	7165.1	1.87643e-09	-0.840166	-0.885504	943.201	187.946
		aminomethyltransferase (AMT)	gcvT	Awo_c32800	3146.36	2760.93	0.389141	-0.18772	30445	17639.2	2.01097e-12	-0.786101	-0.598895	1113.77	230.804
		Dihydrolipoyl dehydrogenase (DLD)	acoL1	Awo_c01690	272.848	80.1346	7.78971e-08	-1.73921	385.761	781.686	7.71525e-07	1.02419	2.78648	26.5302	19.9124
			lpdA1	Awo_c09320	236.293	604.682	3.97558e-08	1.34075	3217.39	5988.08	1.20502e-15	0.894659	-0.459395	227.444	150.726
			lpdA2	Awo_c12540	14.8016	223.108	1.67308e-16	3.76343	655.601	652.755	0.991322	0.00235047	-3.92019	44.777	16.1213
			pdhD	Awo_c23400	2.24993	30.416	8.14136e-05	3.31223	11.3936	59.3913	1.8136e-05	2.29617	-1.37485	0.796396	1.50117
			acoL2	Awo_c29400	84.8309	271.224	3.26326e-07	1.6572	947.4	2339.98	8.10942e-16	1.29606	-0.372371	67.4518	59.0969

## Sheet: TSS information
Transcription start-sites in A. woodii.
TSS ID	Position	Strand	Abundance	Category	Locus_tag
Awo_TSS001	77002	-	-371.644	P	Awo_c00730
Awo_TSS002	115448	-	-145.2	P	Awo_c01060
Awo_TSS003	121643	-	-149.698	P	Awo_c01120
Awo_TSS004	126399	-	-24.853	P	Awo_c01150
Awo_TSS005	160204	-	-161.836	N	-
Awo_TSS006	219577	-	-2077.43	P	Awo_c01900
Awo_TSS007	261692	-	-968.22	P	Awo_c02280
Awo_TSS008	299708	-	-1696.17	P	Awo_c02570
Awo_TSS009	318694	-	-11.1346	P	Awo_c02750
Awo_TSS010	334596	-	-1751.84	P	Awo_c02890
Awo_TSS011	386030	-	-1488.31	S	Awo_c03370
Awo_TSS012	386078	-	-3565.93	P	Awo_c03370
Awo_TSS013	432614	-	-552.606	P	Awo_c03740
Awo_TSS014	442466	-	-85.5417	P	Awo_c03810
Awo_TSS015	480880	-	-9482.79	P	Awo_c04090
Awo_TSS016	539286	-	-50075.1	N	-
Awo_TSS017	543582	-	-2301.99	P	Awo_c04630
Awo_TSS018	700609	-	-13724.8	N	-
Awo_TSS019	707833	-	-97368.7	P	Awo_c06120
Awo_TSS020	716708	-	-502.225	P	Awo_c06210
Awo_TSS021	721954	-	-4704	P	Awo_c06270
Awo_TSS022	722413	-	-4221.86	P	Awo_c06280
Awo_TSS023	771773	-	-22.7816	P	Awo_c06710
Awo_TSS024	850630	-	-2929.97	P	Awo_c07410
Awo_TSS025	850670	-	-24.2754	S	Awo_c07410
Awo_TSS026	874048	-	-63.0003	P	Awo_c07580
Awo_TSS027	880494	-	-5541.41	N	-
Awo_TSS028	1013899	-	-175.641	P	Awo_c08780
Awo_TSS029	1108473	-	-149.214	N	-
Awo_TSS030	1108533	-	-8360.86	N	-
Awo_TSS031	1113768	-	-1036.56	P	Awo_c09540
Awo_TSS032	1178693	-	-372.8	P	Awo_c10170
Awo_TSS033	1265566	-	-357.772	P	Awo_c10990
Awo_TSS034	1271868	-	-539.838	P	Awo_c11060
Awo_TSS035	1348671	-	-83.8078	P	Awo_c11660
Awo_TSS036	1451881	-	-354.098	P	Awo_c12460
Awo_TSS037	1486109	-	-2543.78	P	Awo_c12770
Awo_TSS038	1496412	-	-870.175	P	Awo_c12830
Awo_TSS039	1572123	-	-178.057	P	Awo_c13500
Awo_TSS040	1575883	-	-1731.61	P	Awo_c13540
Awo_TSS041	1604895	-	-398.679	P	Awo_c13810
Awo_TSS042	1609393	-	-243.716	P	Awo_c13860
Awo_TSS043	1708369	-	-854.839	P	Awo_c14640
Awo_TSS044	1718234	-	-2838.34	P	Awo_c14750
Awo_TSS045	1719719	-	-1381.42	P	Awo_c14770
Awo_TSS046	1726063	-	-322.903	P	Awo_c14830
Awo_TSS047	1957154	-	-599.774	P	Awo_c16610
Awo_TSS048	1966078	-	-2378.84	P	Awo_c16680
Awo_TSS049	1972173	-	-315.847	P	Awo_c16730
Awo_TSS050	2050542	-	-176.285	P	Awo_c17380
Awo_TSS051	2092631	-	-176.285	P	Awo_c17690
Awo_TSS052	2144361	-	-1080.25	P	Awo_c18110
Awo_TSS053	2149550	-	-8248.86	P	Awo_c18140
Awo_TSS054	2184375	-	-283.79	P	Awo_c18430
Awo_TSS055	2188034	-	-182.643	P	Awo_c18450
Awo_TSS056	2240016	-	-2801.09	P	Awo_c18810
Awo_TSS057	2273574	-	-18973	P	Awo_c19100
Awo_TSS058	2283375	-	-49.1803	P	Awo_c19220
Awo_TSS059	2284561	-	-41.5301	P	Awo_c19230
Awo_TSS060	2362909	-	-4148.62	N	-
Awo_TSS061	2363575	-	-7283.99	P	Awo_c19900
Awo_TSS062	2366785	-	-5096.99	N	-
Awo_TSS063	2369173	-	-3377.11	N	-
Awo_TSS064	2374374	-	-417.948	P	Awo_c20000
Awo_TSS065	2376840	-	-608.618	P	Awo_c20040
Awo_TSS066	2380220	-	-2.38009e+06	N	-
Awo_TSS067	2384925	-	-593.229	P	Awo_c20110
Awo_TSS068	2398597	-	-598.045	P	Awo_c20240
Awo_TSS069	2402665	-	-187.267	P	Awo_c20270
Awo_TSS070	2404737	-	-9483.06	P	Awo_c20300
Awo_TSS071	2407100	-	-35.9569	P	Awo_c20330
Awo_TSS072	2414023	-	-89177	N	-
Awo_TSS073	2419480	-	-65537.4	P	Awo_c20440
Awo_TSS074	2421611	-	-2134.25	P	Awo_c20460
Awo_TSS075	2428021	-	-220.79	P	Awo_c20520
Awo_TSS076	2429003	-	-18609.8	P	Awo_c20530
Awo_TSS077	2442876	-	-252.384	P	Awo_c20650
Awo_TSS078	2448671	-	-111.102	N	-
Awo_TSS079	2470580	-	-806.557	P	Awo_c20890
Awo_TSS080	2491140	-	-2466.56	N	-
Awo_TSS081	2495012	-	-260.887	S	Awo_c21130
Awo_TSS082	2495014	-	-1304.27	P	Awo_c21130
Awo_TSS083	2505334	-	-2847.7	P	Awo_c21240
Awo_TSS084	2507403	-	-5497.46	P	Awo_c21260
Awo_TSS085	2519764	-	-88.964	P	Awo_c21360
Awo_TSS086	2524022	-	-630.959	N	-
Awo_TSS087	2530151	-	-3692.5	P	Awo_c21430
Awo_TSS088	2534545	-	-1884.93	P	Awo_c21470
Awo_TSS089	2554201	-	-7718.94	P	Awo_c21660
Awo_TSS090	2563076	-	-236.396	P	Awo_c21750
Awo_TSS091	2570099	-	-416.624	I	Awo_c21810
Awo_TSS092	2586811	-	-31802.7	P	Awo_c21950
Awo_TSS093	2590106	-	-341.725	S	Awo_c21980
Awo_TSS094	2590164	-	-21699.5	P	Awo_c21980
Awo_TSS095	2591899	-	-3.468	S	Awo_c22000
Awo_TSS096	2591920	-	-1263.62	P	Awo_c22000
Awo_TSS097	2597360	-	-4101.06	P	Awo_c22060
Awo_TSS098	2604041	-	-3368.28	P	Awo_c22110
Awo_TSS099	2607070	-	-234.388	P	Awo_c22130
Awo_TSS100	2612052	-	-4.62388	P	Awo_c22180
Awo_TSS101	2624130	-	-501.87	P	Awo_c22310
Awo_TSS102	2628575	-	-31159	P	Awo_c22340
Awo_TSS103	2628665	-	-16169.3	S	Awo_c22340
Awo_TSS104	2636103	-	-29.599	P	Awo_c22420
Awo_TSS105	2647953	-	-298.59	P	Awo_c22580
Awo_TSS106	2677607	-	-3603.89	P	Awo_c22870
Awo_TSS107	2684778	-	-2113.32	P	Awo_c22930
Awo_TSS108	2687872	-	-148.081	P	Awo_c22950
Awo_TSS109	2699683	-	-2438.4	P	Awo_c23050
Awo_TSS110	2713673	-	-19874.2	N	-
Awo_TSS111	2715940	-	-301769	N	-
Awo_TSS112	2732306	-	-560.74	P	Awo_c23320
Awo_TSS113	2735306	-	-94.2115	P	Awo_c23340
Awo_TSS114	2746581	-	-106.791	P	Awo_c23440
Awo_TSS115	2748154	-	-18.9063	P	Awo_c23450
Awo_TSS116	2755652	-	-109261	P	Awo_c23480
Awo_TSS117	2758128	-	-1.834	P	Awo_c23510
Awo_TSS118	2779292	-	-213.854	S	Awo_c23690
Awo_TSS119	2779337	-	-1294.22	P	Awo_c23690
Awo_TSS120	2783258	-	-914.901	P	Awo_c23720
Awo_TSS121	2785573	-	-60.4149	P	Awo_c23740
Awo_TSS122	2787843	-	-508.626	P	Awo_c23770
Awo_TSS123	2796383	-	-12397	P	Awo_c23840
Awo_TSS124	2815770	-	-23.8048	P	Awo_c24060
Awo_TSS125	2815902	-	-74.3169	P	Awo_c24070
Awo_TSS126	2819107	-	-56319.2	P	Awo_c24080
Awo_TSS127	2819306	-	-14291	S	Awo_c24080
Awo_TSS128	2819519	-	-2234.34	P	Awo_c24090
Awo_TSS129	2819613	-	-2676.84	P	Awo_c24100
Awo_TSS130	2821605	-	-18.5576	P	Awo_c24110
Awo_TSS131	2821733	-	-397.133	P	Awo_c24120
Awo_TSS132	2821817	-	-508.479	P	Awo_c24130
Awo_TSS133	2821899	-	-18.9063	P	Awo_c24140
Awo_TSS134	2822287	-	-79.7357	P	Awo_c24150
Awo_TSS135	2822375	-	-282.634	P	Awo_c24160
Awo_TSS136	2829283	-	-24.0437	P	Awo_c24230
Awo_TSS137	2840691	-	-42920.1	N	-
Awo_TSS138	2845561	-	-894.72	P	Awo_c24320
Awo_TSS139	2849898	-	-11.3908	S	Awo_c24330
Awo_TSS140	2849917	-	-431.754	P	Awo_c24330
Awo_TSS141	2853460	-	-234441	P	Awo_c24360
Awo_TSS142	2857413	-	-7533.07	P	Awo_c24390
Awo_TSS143	2862767	-	-103.509	P	Awo_c24430
Awo_TSS144	2865283	-	-1564.9	P	Awo_c24450
Awo_TSS145	2870322	-	-60157.7	P	Awo_c24480
Awo_TSS146	2872804	-	-25.2641	N	-
Awo_TSS147	2879157	-	-402.186	P	Awo_c24540
Awo_TSS148	2888304	-	-3576.05	P	Awo_c24640
Awo_TSS149	2894525	-	-70392.5	P	Awo_c24690
Awo_TSS150	2908134	-	-196.952	N	-
Awo_TSS151	2920548	-	-2670.44	P	Awo_c24920
Awo_TSS152	2926857	-	-2523.18	P	Awo_c24990
Awo_TSS153	2946165	-	-537.526	P	Awo_c25200
Awo_TSS154	2948472	-	-2081.41	P	Awo_c25210
Awo_TSS155	2960713	-	-14784	P	Awo_c25320
Awo_TSS156	2970392	-	-3086.61	P	Awo_c25380
Awo_TSS157	2971860	-	-152.01	S	Awo_c25390
Awo_TSS158	2971906	-	-4740.04	P	Awo_c25390
Awo_TSS159	2975102	-	-823.05	P	Awo_c25410
Awo_TSS160	2986874	-	-967.676	S	Awo_c25490
Awo_TSS161	2987049	-	-3172.59	P	Awo_c25490
Awo_TSS162	2992333	-	-296.161	N	-
Awo_TSS163	3008306	-	-45.5633	P	Awo_c25630
Awo_TSS164	3010683	-	-700.24	P	Awo_c25640
Awo_TSS165	3011936	-	-13.2936	P	Awo_c25660
Awo_TSS166	3013188	-	-10421.8	P	Awo_c25690
Awo_TSS167	3013566	-	-13395.6	P	Awo_c25700
Awo_TSS168	3016291	-	-263.153	N	-
Awo_TSS169	3018120	-	-34.173	P	Awo_c25730
Awo_TSS170	3034682	-	-169737	P	Awo_c25910
Awo_TSS171	3037361	-	-12691.4	P	Awo_c25930
Awo_TSS172	3040411	-	-227.726	P	Awo_c25970
Awo_TSS173	3041593	-	-1203.94	N	-
Awo_TSS174	3062657	-	-4166.19	P	Awo_c26140
Awo_TSS175	3078476	-	-65220.5	P	Awo_c26250
Awo_TSS176	3090254	-	-13369.2	P	Awo_c26400
Awo_TSS177	3095781	-	-89321	P	Awo_c26470
Awo_TSS178	3099892	-	-111926	P	Awo_c26520
Awo_TSS179	3100649	-	-432.332	I	Awo_c26540
Awo_TSS180	3103666	-	-85203.3	P	Awo_c26560
Awo_TSS181	3107660	-	-389.138	P	Awo_c26610
Awo_TSS182	3121870	-	-7453.1	P	Awo_c26700
Awo_TSS183	3122170	-	-270.941	N	-
Awo_TSS184	3131410	-	-34.1011	S	Awo_c26720
Awo_TSS185	3131555	-	-58.3764	P	Awo_c26720
Awo_TSS186	3133687	-	-5267.58	P	Awo_c26730
Awo_TSS187	3134464	-	-610.546	P	Awo_c26740
Awo_TSS188	3136264	-	-29021.6	P	Awo_c26760
Awo_TSS189	3137365	-	-527.7	P	Awo_c26770
Awo_TSS190	3138754	-	-272.127	P	Awo_c26780
Awo_TSS191	3139511	-	-159.471	N	-
Awo_TSS192	3141630	-	-583.835	P	Awo_c26800
Awo_TSS193	3152607	-	-1099.33	P	Awo_c26930
Awo_TSS194	3155721	-	-62254.8	P	Awo_c26960
Awo_TSS195	3160870	-	-284.77	P	Awo_c27010
Awo_TSS196	3164343	-	-888.484	P	Awo_c27060
Awo_TSS197	3179576	-	-53.8171	P	Awo_c27180
Awo_TSS198	3183952	-	-85005.6	N	-
Awo_TSS199	3206168	-	-103.825	P	Awo_c27450
Awo_TSS200	3218350	-	-1839.64	P	Awo_c27570
Awo_TSS201	3220967	-	-63.4888	P	Awo_c27600
Awo_TSS202	3226148	-	-18395.4	P	Awo_c27650
Awo_TSS203	3229215	-	-329.451	P	Awo_c27680
Awo_TSS204	3263189	-	-11596.7	P	Awo_c27990
Awo_TSS205	3263243	-	-47.9727	S	Awo_c27990
Awo_TSS206	3267792	-	-1099.09	P	Awo_c28010
Awo_TSS207	3274333	-	-36.0177	P	Awo_c28060
Awo_TSS208	3276200	-	-14958.3	P	Awo_c28070
Awo_TSS209	3276968	-	-97788.3	P	Awo_c28080
Awo_TSS210	3277272	-	-2205.13	N	-
Awo_TSS211	3321231	-	-249.958	P	Awo_c28650
Awo_TSS212	3323204	-	-599.769	P	Awo_c28670
Awo_TSS213	3329543	-	-309.29	P	Awo_c28750
Awo_TSS214	3339676	-	-289.302	P	Awo_c28920
Awo_TSS215	3344055	-	-56485.8	P	Awo_c29000
Awo_TSS216	3344558	-	-2505.98	P	Awo_c29020
Awo_TSS217	3346397	-	-16.7019	P	Awo_c29030
Awo_TSS218	3377056	-	-1945.86	P	Awo_c29260
Awo_TSS219	3377657	-	-2211.16	P	Awo_c29270
Awo_TSS220	3390545	-	-7030.46	P	Awo_c29360
Awo_TSS221	3391673	-	-36.991	P	Awo_c29370
Awo_TSS222	3401536	-	-219.634	P	Awo_c29470
Awo_TSS223	3407402	-	-9.71945	P	Awo_c29530
Awo_TSS224	3408713	-	-49.6004	P	Awo_c29540
Awo_TSS225	3415198	-	-7384.69	P	Awo_c29590
Awo_TSS226	3419281	-	-27.1808	P	Awo_c29620
Awo_TSS227	3422917	-	-58949.9	P	Awo_c29670
Awo_TSS228	3434676	-	-125.914	P	Awo_c29760
Awo_TSS229	3441992	-	-4900.98	P	Awo_c29830
Awo_TSS230	3445933	-	-45936.9	P	Awo_c29940
Awo_TSS231	3457942	-	-50222.1	P	Awo_c30020
Awo_TSS232	3465301	-	-4178.61	P	Awo_c30090
Awo_TSS233	3476983	-	-2699.29	P	Awo_c30210
Awo_TSS234	3489078	-	-2336.53	N	-
Awo_TSS235	3504670	-	-372.001	N	-
Awo_TSS236	3519542	-	-694.765	P	Awo_c30550
Awo_TSS237	3561780	-	-617.962	P	Awo_c30780
Awo_TSS238	3565923	-	-1045.46	P	Awo_c30820
Awo_TSS239	3599167	-	-3392.73	P	Awo_c31260
Awo_TSS240	3611006	-	-257.098	P	Awo_c31430
Awo_TSS241	3614117	-	-87.432	I	Awo_c31460
Awo_TSS242	3615296	-	-21915.9	P	Awo_c31460
Awo_TSS243	3617422	-	-751.913	P	Awo_c31490
Awo_TSS244	3632621	-	-432.91	P	Awo_c31600
Awo_TSS245	3650248	-	-1518.5	P	Awo_c31820
Awo_TSS246	3650634	-	-506.892	N	-
Awo_TSS247	3665773	-	-75.716	P	Awo_c31970
Awo_TSS248	3696002	-	-34.1725	P	Awo_c32220
Awo_TSS249	3704483	-	-1263.77	P	Awo_c32280
Awo_TSS250	3715301	-	-7.65	P	Awo_c32370
Awo_TSS251	3748625	-	-475.41	P	Awo_c32720
Awo_TSS252	3753960	-	-3425.57	P	Awo_c32750
Awo_TSS253	3755370	-	-1025.17	P	Awo_c32770
Awo_TSS254	3761718	-	-12052.2	P	Awo_c32810
Awo_TSS255	3766769	-	-3656.45	P	Awo_c32860
Awo_TSS256	3766899	-	-571.575	S	Awo_c32860
Awo_TSS257	3779662	-	-18874.4	P	Awo_c32960
Awo_TSS258	3780751	-	-7825.49	P	Awo_c32980
Awo_TSS259	3787273	-	-325105	P	Awo_c33020
Awo_TSS260	3793502	-	-381.538	P	Awo_c33080
Awo_TSS261	3805777	-	-50.0434	P	Awo_c33190
Awo_TSS262	3821570	-	-830.601	P	Awo_c33350
Awo_TSS263	3832905	-	-388.44	S	Awo_c33480
Awo_TSS264	3832915	-	-682.6	P	Awo_c33480
Awo_TSS265	3856277	-	-72318.6	P	Awo_c33680
Awo_TSS266	3858445	-	-129.029	P	Awo_c33690
Awo_TSS267	3861656	-	-4290.52	P	Awo_c33720
Awo_TSS268	3878953	-	-3236.81	P	Awo_c33890
Awo_TSS269	3880249	-	-137225	P	Awo_c33910
Awo_TSS270	3918467	-	-43719.1	P	Awo_c34280
Awo_TSS271	3934089	-	-138.991	P	Awo_c34440
Awo_TSS272	4015592	-	-1387.58	P	Awo_c35350
Awo_TSS273	4016633	-	-3914.74	P	Awo_c35370
Awo_TSS274	4021273	-	-1161.86	P	Awo_c35410
Awo_TSS275	4024066	-	-13.872	N	-
Awo_TSS276	4031212	-	-586.654	P	Awo_c35490
Awo_TSS277	4032388	-	-39742.6	P	Awo_c35510
Awo_TSS278	17725	+	458.373	P	Awo_c00170
Awo_TSS279	18425	+	182.253	P	Awo_c00180
Awo_TSS280	34425	+	7070.76	P	Awo_c00320
Awo_TSS281	37064	+	11355.7	N	-
Awo_TSS282	53168	+	3723.01	P	Awo_c00490
Awo_TSS283	56267	+	112362	P	Awo_c00530
Awo_TSS284	60013	+	11.3908	P	Awo_c00550
Awo_TSS285	67951	+	11.1346	P	Awo_c00650
Awo_TSS286	82806	+	256.625	P	Awo_c00800
Awo_TSS287	84000	+	3291.95	P	Awo_c00820
Awo_TSS288	88084	+	825.814	S	Awo_c00860
Awo_TSS289	88297	+	15625.5	P	Awo_c00860
Awo_TSS290	90039	+	55943.5	P	Awo_c00870
Awo_TSS291	98621	+	1351.43	P	Awo_c00900
Awo_TSS292	102258	+	179713	P	Awo_c00930
Awo_TSS293	169647	+	23814.7	P	Awo_c01510
Awo_TSS294	187243	+	2073.22	P	Awo_c01680
Awo_TSS295	195502	+	10679.9	P	Awo_c01740
Awo_TSS296	203162	+	602.838	P	Awo_c01800
Awo_TSS297	214899	+	2950.82	P	Awo_c01870
Awo_TSS298	220007	+	2238.46	P	Awo_c01910
Awo_TSS299	220437	+	14318.3	N	-
Awo_TSS300	234528	+	50.2393	P	Awo_c02000
Awo_TSS301	244457	+	283.06	P	Awo_c02100
Awo_TSS302	248183	+	524.018	P	Awo_c02150
Awo_TSS303	255873	+	241.598	P	Awo_c02250
Awo_TSS304	261858	+	142.987	P	Awo_c02290
Awo_TSS305	291731	+	3012.02	P	Awo_c02500
Awo_TSS306	294071	+	73573.3	P	Awo_c02520
Awo_TSS307	313794	+	1486.34	P	Awo_c02710
Awo_TSS308	323629	+	337.705	A	Awo_c02800
Awo_TSS309	324066	+	212.698	P	Awo_c02810
Awo_TSS310	335209	+	401.584	P	Awo_c02900
Awo_TSS311	337646	+	128.678	P	Awo_c02920
Awo_TSS312	357305	+	154.028	P	Awo_c03070
Awo_TSS313	357398	+	656.94	P	Awo_c03080
Awo_TSS314	357509	+	2926.54	P	Awo_c03090
Awo_TSS315	357621	+	952.006	P	Awo_c03100
Awo_TSS316	371187	+	85.365	N	-
Awo_TSS317	377332	+	134.092	P	Awo_c03320
Awo_TSS318	382920	+	427.746	P	Awo_c03360
Awo_TSS319	386221	+	1612.28	P	Awo_c03380
Awo_TSS320	387750	+	5350.42	P	Awo_c03400
Awo_TSS321	389160	+	16377.1	P	Awo_c03410
Awo_TSS322	390902	+	55860.4	P	Awo_c03420
Awo_TSS323	411347	+	18474.4	P	Awo_c03540
Awo_TSS324	415289	+	53.817	P	Awo_c03570
Awo_TSS325	417552	+	54505.1	P	Awo_c03580
Awo_TSS326	418127	+	1004.65	P	Awo_c03590
Awo_TSS327	426263	+	87.8537	P	Awo_c03670
Awo_TSS328	437160	+	308.057	N	-
Awo_TSS329	437388	+	9371.93	N	-
Awo_TSS330	442978	+	31.911	P	Awo_c03820
Awo_TSS331	446828	+	1772.05	P	Awo_c03850
Awo_TSS332	447612	+	276.855	P	Awo_c03860
Awo_TSS333	449154	+	160.102	P	Awo_c03880
Awo_TSS334	457433	+	1422.95	P	Awo_c03920
Awo_TSS335	458217	+	420.946	I	Awo_c03920
Awo_TSS336	459803	+	79.9004	P	Awo_c03940
Awo_TSS337	462296	+	56.8306	P	Awo_c03970
Awo_TSS338	482069	+	1397.39	N	-
Awo_TSS339	490705	+	144.85	P	Awo_c04160
Awo_TSS340	492700	+	1060.6	P	Awo_c04180
Awo_TSS341	494477	+	84907.2	P	Awo_c04190
Awo_TSS342	499619	+	242.005	P	Awo_c04230
Awo_TSS343	503910	+	3172.98	P	Awo_c04280
Awo_TSS344	508177	+	29453.7	P	Awo_c04300
Awo_TSS345	512667	+	2361.75	N	-
Awo_TSS346	513781	+	1709.58	P	Awo_c04360
Awo_TSS347	532675	+	6.557	P	Awo_c04540
Awo_TSS348	533040	+	12.0314	P	Awo_c04550
Awo_TSS349	543761	+	24273.8	P	Awo_c04640
Awo_TSS350	560661	+	5995.68	P	Awo_c04820
Awo_TSS351	580507	+	675.498	P	Awo_c04980
Awo_TSS352	585547	+	15951.5	P	Awo_c05030
Awo_TSS353	586148	+	934.047	P	Awo_c05040
Awo_TSS354	591646	+	4888.52	N	-
Awo_TSS355	604822	+	62.4223	P	Awo_c05260
Awo_TSS356	617338	+	636.939	P	Awo_c05360
Awo_TSS357	642782	+	1086.61	P	Awo_c05580
Awo_TSS358	662920	+	250.267	I	Awo_c05720
Awo_TSS359	689706	+	8759.65	N	-
Awo_TSS360	695677	+	3037.16	N	-
Awo_TSS361	706866	+	25.5139	P	Awo_c06110
Awo_TSS362	711105	+	5118.28	P	Awo_c06170
Awo_TSS363	716893	+	219029	N	-
Awo_TSS364	717306	+	15116.9	P	Awo_c06220
Awo_TSS365	725888	+	42054.2	P	Awo_c06310
Awo_TSS366	740576	+	1255.96	P	Awo_c06430
Awo_TSS367	754426	+	207.65	P	Awo_c06560
Awo_TSS368	765695	+	6657.24	P	Awo_c06680
Awo_TSS369	789444	+	4035.2	P	Awo_c06880
Awo_TSS370	804042	+	411.032	P	Awo_c07030
Awo_TSS371	834586	+	6349.1	P	Awo_c07310
Awo_TSS372	835756	+	1053.7	P	Awo_c07320
Awo_TSS373	837720	+	249.642	P	Awo_c07340
Awo_TSS374	860486	+	18919.6	P	Awo_c07500
Awo_TSS375	862576	+	4176.95	P	Awo_c07520
Awo_TSS376	869087	+	1220.54	P	Awo_c07570
Awo_TSS377	876651	+	670.028	S	Awo_c07610
Awo_TSS378	876717	+	2694.6	P	Awo_c07610
Awo_TSS379	880582	+	17874.4	P	Awo_c07640
Awo_TSS380	887255	+	21.5073	P	Awo_c07690
Awo_TSS381	898602	+	10154.6	P	Awo_c07800
Awo_TSS382	919842	+	53.6461	P	Awo_c08010
Awo_TSS383	923690	+	147374	P	Awo_c08040
Awo_TSS384	928570	+	174.863	P	Awo_c08070
Awo_TSS385	936662	+	439.344	P	Awo_c08120
Awo_TSS386	947454	+	33.9339	I	Awo_c08200
Awo_TSS387	947890	+	12971.5	P	Awo_c08210
Awo_TSS388	967949	+	24571.1	P	Awo_c08400
Awo_TSS389	972640	+	9653.1	P	Awo_c08440
Awo_TSS390	973560	+	7.33474	N	-
Awo_TSS391	973767	+	3303.34	P	Awo_c08450
Awo_TSS392	991574	+	1262.19	P	Awo_c08600
Awo_TSS393	999244	+	5273.95	P	Awo_c08670
Awo_TSS394	1029081	+	97.2678	P	Awo_c08880
Awo_TSS395	1034257	+	654.857	P	Awo_c08920
Awo_TSS396	1038150	+	739.883	P	Awo_c08960
Awo_TSS397	1045646	+	2430.51	P	Awo_c09030
Awo_TSS398	1052510	+	88527.7	P	Awo_c09070
Awo_TSS399	1080467	+	79747.1	N	-
Awo_TSS400	1080930	+	2118.69	P	Awo_c09260
Awo_TSS401	1088157	+	177.441	P	Awo_c09320
Awo_TSS402	1088763	+	754.33	I	Awo_c09320
Awo_TSS403	1098737	+	36131.7	P	Awo_c09400
Awo_TSS404	1100476	+	56737.5	P	Awo_c09410
Awo_TSS405	1113986	+	83877.8	P	Awo_c09550
Awo_TSS406	1125372	+	48555	P	Awo_c09640
Awo_TSS407	1137480	+	8937.1	P	Awo_c09770
Awo_TSS408	1144505	+	7798.5	P	Awo_c09830
Awo_TSS409	1146521	+	3941.64	P	Awo_c09860
Awo_TSS410	1147152	+	40708.6	P	Awo_c09870
Awo_TSS411	1155436	+	308.197	P	Awo_c09950
Awo_TSS412	1159156	+	692.035	N	-
Awo_TSS413	1183416	+	5232.73	P	Awo_c10210
Awo_TSS414	1216528	+	185.595	P	Awo_c10470
Awo_TSS415	1220653	+	65625.2	P	Awo_c10500
Awo_TSS416	1222039	+	3819.9	P	Awo_c10520
Awo_TSS417	1235072	+	273.38	P	Awo_c10670
Awo_TSS418	1239271	+	138.713	S	Awo_c10710
Awo_TSS419	1239323	+	11.3908	S	Awo_c10710
Awo_TSS420	1239361	+	2046.91	P	Awo_c10710
Awo_TSS421	1242656	+	46018.9	P	Awo_c10740
Awo_TSS422	1247908	+	46988.1	P	Awo_c10770
Awo_TSS423	1248707	+	54028	P	Awo_c10780
Awo_TSS424	1251766	+	54.3305	S	Awo_c10820
Awo_TSS425	1251901	+	1041.19	P	Awo_c10820
Awo_TSS426	1254386	+	208.074	P	Awo_c10870
Awo_TSS427	1265706	+	2533.12	P	Awo_c11000
Awo_TSS428	1271972	+	8983.43	P	Awo_c11070
Awo_TSS429	1303791	+	193.047	P	Awo_c11410
Awo_TSS430	1355049	+	1189.07	A	Awo_c11720
Awo_TSS431	1396837	+	142943	P	Awo_c12030
Awo_TSS432	1405688	+	177.049	P	Awo_c12080
Awo_TSS433	1409835	+	1559.94	P	Awo_c12120
Awo_TSS434	1418663	+	145.04	P	Awo_c12180
Awo_TSS435	1440598	+	868.432	P	Awo_c12340
Awo_TSS436	1443712	+	3766.04	P	Awo_c12380
Awo_TSS437	1467575	+	91.127	N	-
Awo_TSS438	1474551	+	139319	P	Awo_c12670
Awo_TSS439	1475520	+	939.016	P	Awo_c12680
Awo_TSS440	1486340	+	469.945	P	Awo_c12780
Awo_TSS441	1486706	+	14.8461	I	Awo_c12780
Awo_TSS442	1500713	+	5300.06	P	Awo_c12880
Awo_TSS443	1517014	+	1772.59	P	Awo_c13000
Awo_TSS444	1517019	+	1244.41	S	Awo_c13000
Awo_TSS445	1517249	+	34.173	S	Awo_c13000
Awo_TSS446	1525170	+	4.6245	N	-
Awo_TSS447	1526442	+	226.663	P	Awo_c13080
Awo_TSS448	1535630	+	31943.2	P	Awo_c13200
Awo_TSS449	1538979	+	963.5	P	Awo_c13230
Awo_TSS450	1540526	+	408.743	P	Awo_c13250
Awo_TSS451	1541221	+	5535.94	P	Awo_c13260
Awo_TSS452	1564530	+	50.1784	P	Awo_c13450
Awo_TSS453	1576189	+	219.356	P	Awo_c13550
Awo_TSS454	1583221	+	398.679	P	Awo_c13610
Awo_TSS455	1585877	+	1083.29	P	Awo_c13640
Awo_TSS456	1593116	+	64128.9	P	Awo_c13710
Awo_TSS457	1597353	+	1709.53	P	Awo_c13760
Awo_TSS458	1601596	+	471.052	P	Awo_c13790
Awo_TSS459	1605127	+	17.1724	P	Awo_c13820
Awo_TSS460	1609477	+	11800.9	P	Awo_c13870
Awo_TSS461	1611126	+	4590.7	P	Awo_c13890
Awo_TSS462	1616595	+	434.248	N	-
Awo_TSS463	1639358	+	43.4253	P	Awo_c14080
Awo_TSS464	1644756	+	328.1	I	Awo_c14090
Awo_TSS465	1651469	+	22.01	P	Awo_c14150
Awo_TSS466	1655568	+	3023.43	P	Awo_c14190
Awo_TSS467	1657853	+	7730.29	N	-
Awo_TSS468	1660244	+	82.6518	P	Awo_c14260
Awo_TSS469	1689158	+	30.633	P	Awo_c14500
Awo_TSS470	1692139	+	406.813	P	Awo_c14530
Awo_TSS471	1694951	+	645.031	P	Awo_c14550
Awo_TSS472	1716962	+	25749.1	P	Awo_c14740
Awo_TSS473	1723242	+	44265.8	P	Awo_c14820
Awo_TSS474	1729627	+	7953.8	P	Awo_c14870
Awo_TSS475	1733452	+	2446.51	P	Awo_c14900
Awo_TSS476	1767135	+	2124.85	P	Awo_c15100
Awo_TSS477	1773938	+	717.622	P	Awo_c15150
Awo_TSS478	1798386	+	2369.29	P	Awo_c15340
Awo_TSS479	1806462	+	4818.32	P	Awo_c15400
Awo_TSS480	1810149	+	19.1953	P	Awo_c15420
Awo_TSS481	1846465	+	382.287	P	Awo_c15630
Awo_TSS482	1847415	+	2321.56	P	Awo_c15640
Awo_TSS483	1850364	+	1784.62	P	Awo_c15670
Awo_TSS484	1870964	+	441.672	P	Awo_c15860
Awo_TSS485	1879153	+	2222.88	P	Awo_c15920
Awo_TSS486	1882197	+	45.5633	P	Awo_c15940
Awo_TSS487	1892676	+	54.285	P	Awo_c16060
Awo_TSS488	1894840	+	1223.19	P	Awo_c16080
Awo_TSS489	1896133	+	2993.5	P	Awo_c16090
Awo_TSS490	1899400	+	2209.98	N	-
Awo_TSS491	1899582	+	27.8364	P	Awo_c16110
Awo_TSS492	1916709	+	614.991	P	Awo_c16280
Awo_TSS493	1935312	+	15288.1	P	Awo_c16410
Awo_TSS494	1947534	+	5892.18	P	Awo_c16530
Awo_TSS495	1952489	+	639.344	P	Awo_c16580
Awo_TSS496	1961165	+	243.5	P	Awo_c16650
Awo_TSS497	1968479	+	1284.28	P	Awo_c16710
Awo_TSS498	1975042	+	37348.7	P	Awo_c16760
Awo_TSS499	1984618	+	3837.72	P	Awo_c16840
Awo_TSS500	1988630	+	2041.76	P	Awo_c16890
Awo_TSS501	1997826	+	4247.79	P	Awo_c16940
Awo_TSS502	1998312	+	24.8999	N	-
Awo_TSS503	2008916	+	591.721	P	Awo_c17070
Awo_TSS504	2036313	+	714.901	P	Awo_c17270
Awo_TSS505	2041708	+	99.965	P	Awo_c17310
Awo_TSS506	2054915	+	587.315	P	Awo_c17420
Awo_TSS507	2064548	+	14147	P	Awo_c17480
Awo_TSS508	2068583	+	3115.22	P	Awo_c17500
Awo_TSS509	2078423	+	92.0109	P	Awo_c17590
Awo_TSS510	2092898	+	32.9451	P	Awo_c17700
Awo_TSS511	2095506	+	42.0281	P	Awo_c17720
Awo_TSS512	2102873	+	18531.3	N	-
Awo_TSS513	2111310	+	29.9489	P	Awo_c17850
Awo_TSS514	2116535	+	5615.67	P	Awo_c17880
Awo_TSS515	2121774	+	1087.12	N	-
Awo_TSS516	2124808	+	226.57	P	Awo_c17940
Awo_TSS517	2125339	+	216.166	P	Awo_c17950
Awo_TSS518	2137918	+	55.441	P	Awo_c18050
Awo_TSS519	2140455	+	72.8285	N	-
Awo_TSS520	2144573	+	22.5414	P	Awo_c18120
Awo_TSS521	2151116	+	486.21	P	Awo_c18170
Awo_TSS522	2158994	+	591.087	I	Awo_c18210
Awo_TSS523	2182189	+	45070.7	P	Awo_c18410
Awo_TSS524	2198896	+	87334.2	P	Awo_c18520
Awo_TSS525	2205309	+	40.2917	I	Awo_c18560
Awo_TSS526	2209620	+	8.09178	P	Awo_c18600
Awo_TSS527	2234567	+	1575.72	P	Awo_c18760
Awo_TSS528	2240111	+	9297.73	P	Awo_c18820
Awo_TSS529	2252258	+	166.369	P	Awo_c18930
Awo_TSS530	2264138	+	18809.5	P	Awo_c19010
Awo_TSS531	2264285	+	1262.32	S	Awo_c19010
Awo_TSS532	2266898	+	34.1725	P	Awo_c19040
Awo_TSS533	2267496	+	269.861	N	-
Awo_TSS534	2285844	+	35.9569	P	Awo_c19250
Awo_TSS535	2292551	+	230.616	S	Awo_c19330
Awo_TSS536	2292595	+	636.295	P	Awo_c19330
Awo_TSS537	2300090	+	62353.3	P	Awo_c19390
Awo_TSS538	2301721	+	38735.3	P	Awo_c19410
Awo_TSS539	2304954	+	740.976	N	-
Awo_TSS540	2319618	+	794.266	P	Awo_c19560
Awo_TSS541	2320866	+	13318	P	Awo_c19570
Awo_TSS542	2334220	+	123351	P	Awo_c19670
Awo_TSS543	2343918	+	4419.67	P	Awo_c19740
Awo_TSS544	2348369	+	854.246	P	Awo_c19770
Awo_TSS545	2414966	+	125.423	S	Awo_c20420
Awo_TSS546	2415120	+	1660.26	P	Awo_c20420
Awo_TSS547	2421762	+	2061.35	P	Awo_c20470
Awo_TSS548	2443850	+	198.827	P	Awo_c20670
Awo_TSS549	2490694	+	128.313	N	-
Awo_TSS550	2491317	+	639.575	P	Awo_c21080
Awo_TSS551	2607297	+	1296.09	P	Awo_c22140
Awo_TSS552	2651895	+	645.805	P	Awo_c22630
Awo_TSS553	2652062	+	87.1164	S	Awo_c22630
Awo_TSS554	2655158	+	10939	P	Awo_c22660
Awo_TSS555	2687996	+	501.196	P	Awo_c22960
Awo_TSS556	2756002	+	4994.51	P	Awo_c23490
Awo_TSS557	2758409	+	5267.9	P	Awo_c23520
Awo_TSS558	2766965	+	1314.75	P	Awo_c23580
Awo_TSS559	2796607	+	17.1724	N	-
Awo_TSS560	2862934	+	68629.7	P	Awo_c24440
Awo_TSS561	2957189	+	1195.11	P	Awo_c25290
Awo_TSS562	2992627	+	819.586	P	Awo_c25570
Awo_TSS563	3042315	+	83.8078	P	Awo_c26000
Awo_TSS564	3062954	+	223.182	P	Awo_c26150
Awo_TSS565	3078590	+	44.7484	P	Awo_c26260
Awo_TSS566	3103886	+	221.858	S	Awo_c26570
Awo_TSS567	3103904	+	699.623	P	Awo_c26570
Awo_TSS568	3114274	+	1799.75	P	Awo_c26670
Awo_TSS569	3142880	+	8349.47	P	Awo_c26820
Awo_TSS570	3199288	+	2215.13	P	Awo_c27380
Awo_TSS571	3290258	+	560.44	P	Awo_c28210
Awo_TSS572	3428219	+	499.684	P	Awo_c29720
Awo_TSS573	3434803	+	47.3947	P	Awo_c29770
Awo_TSS574	3502967	+	1292.64	P	Awo_c30410
Awo_TSS575	3566054	+	68.6895	P	Awo_c30830
Awo_TSS576	3600907	+	2261.35	N	-
Awo_TSS577	3612166	+	453.236	P	Awo_c31450
Awo_TSS578	3652943	+	76.2485	P	Awo_c31850
Awo_TSS579	3787364	+	36929	P	Awo_c33030
Awo_TSS580	3931953	+	26.481	P	Awo_c34420
Awo_TSS581	4005609	+	27.7433	P	Awo_c35280
